# Supplementary material for: An Oral Fluorouracil Prodrug, Capecitabine, Mitigates a Gram-Positive Systemic Infection in Mice
Source: Microbiol Spectr. 2021 Jun 30;9(1):10.1128/spectrum.00275-21. doi: 10.1128/spectrum.00275-21 (PMC8419118; doi:10.1128/spectrum.00275-21)
Supplement: SUPPLEMENTAL FILE 1 — Download SPECTRUM00275-21_Supp_1_seq5.xlsx, XLSX file, 0.9 MB [file spectrum00275-21_supp_1_seq5.xlsx]

## Sheet: Div Versus Oncology
Are the DMSO-treated sets the same when the Diversity Set and Oncology Set are compared?
DMSO Diversity	DMSO Oncology			Samples are sorted in ascending order by date.
0.2	0.224	0.192365		Two samples were removed from each set - both samples were in the first half of the semester.
0.201	0.331	0.00329697
0.235	0.214			GraphPad
0.236	0.243			Unpaired t-test
0.254	0.385
0.248	0.264			The means are significantly different but this could be an artifact because the n is so different between the two sets.
0.223	0.244			Note - GraphPad only accepts 2000 numbers so the Div Set samples are truncated.
0.211	0.333
0.168	0.242
0.246	0.269
0.181	0.24
0.185	0.184
0.194	0.256
0.177	0.264
0.175	0.126
0.202	0.223
0.163	0.29
0.214	0.212
0.219	0.226
0.155	0.296
0.172	0.208
0.214	0.19
0.109	0.294
0.134	0.219
0.206	0.161
0.226	0.186
0.173	0.133
0.205	0.144
0.248	0.172
0.17	0.218
0.204	0.222
0.218	0.184
0.153	0.204
0.174	0.176
0.194	0.152
0.194	0.162
0.141	0.118
0.139	0.152
0.134	0.106
0.179	0.144
0.143	0.149
0.15	0.201			Conclusion:
0.185	0.153			The means of the two sets are different (albeit marginally)
0.192	0.151
0.153	0.231
0.165	0.214
0.205	0.132
0.185	0.15
0.127	0.139
0.171	0.193
0.178	0.175
0.136	0.222
0.122	0.143
0.155	0.209
0.126	0.132
0.162	0.166
0.256	0.112
0.125	0.185
0.219	0.122
0.164	0.15
0.2	0.122
0.14	0.182
0.241	0.168
0.166	0.143
0.224	0.316
0.158	0.214
0.195	0.12
0.191	0.375
0.208	0.243
0.174	0.131
0.164	0.376
0.208	0.242
0.232	0.103
0.196	0.24
0.159	0.312
0.195	0.3
0.197	0.256
0.167	0.126
0.131	0.288
0.172	0.212
0.163	0.125
0.215	0.324
0.176	0.208
0.129	0.12
0.213	0.303
0.156	0.219
0.103	0.178
0.203	0.208
0.163	.423
0.224	0.24
0.11	.458
0.18	0.225
0.144	.468
0.193	0.17
0.293	.391
0.201	0.161
0.21	.387
0.186	0.173
0.228	.37
0.206	0.185
0.3	.39
0.169	.385
0.201	0.158
0.172	0.193
0.178	0.113
0.286	0.182
0.202	0.189
0.151	0.18
0.244	0.222
0.148	0.196
0.159	0.16
0.175	0.209
0.183	0.166
0.171	0.128
0.138	0.153
0.202	0.177
0.194	0.185
0.18	0.15
0.143	0.141
0.168	0.179
0.22	0.119
0.18	0.182
0.152	0.168
0.183	0.13
0.209	0.211
0.235	0.145
0.15	0.171
0.149	0.131
0.177	0.184
0.179	0.138
0.19	.486
0.116	0.193
0.189	0.159
0.111	0.183
0.148	0.21
0.179	.528
0.143	0.2
0.166	0.175
0.201	0.214
0.147	0.192
0.126	.53
0.137	0.121
0.193	0.171
0.123	0.173
0.122	0.162
0.117	0.48
0.118	0.159
0.17	0.142
0.118	0.155
0.149	.434
0.13	0.143
0.27	0.185
0.14	0.22
0.178	.505
0.121	0.122
0.154	0.166
0.132	0.211
0.184	0.241
0.136	.496
0.128	0.217
0.129	0.193
0.203	0.233
0.179	.479
0.207	0.206
0.186	0.166
0.148	0.119
0.147	0.187
0.16	0.222
0.192	0.197
0.178	0.216
0.188	0.191
0.152	0.252
0.266	0.159
0.155	0.204
0.261	0.202
0.175	0.161
0.222	0.16
0.105	0.123
0.199	0.183
0.121	0.197
0.221	0.168
0.142	0.154
0.186	0.15
0.212	0.157
0.188	0.126
0.152	0.143
0.155	0.188
0.175	0.184
0.105	0.121
0.121	0.206
0.142	0.189
0.25	0.275
0.247	0.166
0.242	0.204
0.254	0.215
0.272	0.296
0.235	0.172
0.203	0.123
0.227	0.127
0.162	0.142
0.191	0.13
0.184	0.189
0.212	0.12
0.174	0.124
0.246	0.266
0.185	0.119
0.245	0.158
0.138	0.201
0.163	0.168
0.184	0.158
0.191	0.267
0.17	0.206
0.191	0.181
0.183	0.22
0.157	0.135
0.148	0.135
0.118	0.182
0.166	0.135
0.143	0.14
0.165	0.225
0.144	0.119
0.141	0.116
0.159	0.177
0.156	0.155
0.229	0.178
0.161	0.202
0.266	0.222
0.261	0.307
0.163	0.219
0.222	0.327
0.128	0.205
0.199	0.249
0.139	0.17
0.221	0.218
0.155	0.188
0.186	0.233
0.133	0.138
0.212	0.241
0.207	0.16
0.33	0.332
0.288	0.214
0.306	0.304
0.238	0.231
0.338	0.222
0.26	0.372
0.267	0.225
0.163	0.195
0.217	0.369
0.177	0.277
0.21	0.173
0.221	0.259
0.23	0.183
0.209	0.174
0.153	0.214
0.155	0.211
0.211	0.178
0.197	0.251
0.28	0.235
0.295	0.139
0.183	0.258
0.168	0.236
0.219	0.139
0.274	0.259
0.238	0.217
0.26	0.112
0.185	0.137
0.214	0.158
0.218	0.277
0.239	0.123
0.212	0.333
0.249	0.149
0.114	0.145
0.228
0.228	0.187
0.214	0.109
0.125	0.228
0.239	0.252
0.299	0.122
0.218	0.256
0.26	0.123
0.256	0.253
0.296	0.125
0.245	0.23
0.262	0.136
0.218	0.175
0.18	0.25
0.196	0.23
0.233	0.255
0.184	0.207
0.21	0.25
0.183	0.136
0.154	0.154
0.21	0.235
0.209
0.33	0.132
0.229	0.192
0.28	0.191
0.225	0.2
0.194	0.117
0.181	0.142
0.214	0.186
0.221	0.113
0.222	0.195
0.201	0.22
0.194	0.184
0.216	0.215
0.238	0.3
0.197	0.2
0.257	0.264
0.198	0.234
0.277	0.337
0.273	0.254
0.281	0.174
0.238	0.22
0.296	0.36
0.313	0.21
0.175	0.169
0.237	0.328
0.201	0.169
0.245	0.118
0.221	0.214
0.258	0.273
0.246	0.151
0.206	0.126
0.207	0.208
0.261	0.308
0.239	0.205
0.199	0.249
0.259	0.325
0.136	0.123
0.231	0.291
0.226	0.162
0.167	0.275
0.307	0.108
0.158	0.305
0.241	0.192
0.34	0.359
0.2	0.107
0.303	0.397
0.303	0.104
0.161	0.152
0.229	0.353
0.208	0.151
0.152	0.326
0.195	0.136
0.247	0.327
0.158	0.122
0.198	0.339
0.212	0.107
0.201	0.326
0.18	0.124
0.195
0.18
0.2
0.24
0.227
0.28
0.318
0.341
0.264
0.356
0.273
0.332
0.283
0.231
0.236
0.19
0.279
0.222
0.249
0.212
0.221
0.227
0.221
0.208
0.25
0.101
0.253
0.261
0.267
0.291
0.263
0.289
0.33
0.34
0.324
0.271
0.287
0.224
0.316
0.208
0.186
0.189
0.244
0.234
0.253
0.244
0.244
0.238
0.195
0.228
0.222
0.204
0.189
0.187
0.203
0.234
0.305
0.16
0.258
0.298
0.155
0.225
0.247
0.179
0.214
0.21
0.172
0.222
0.22
0.167
0.214
0.222
0.178
0.179
0.189
0.153
0.176
0.3
0.282
0.145
0.237
0.123
0.129
0.117
0.238
0.201
0.142
0.202
0.237
0.231
0.212
0.266
0.266
0.257
0.282
0.271
0.212
0.249
0.245
0.311
0.223
0.144
0.193
0.182
0.232
0.211
0.182
0.213
0.209
0.133
0.195
0.181
0.143
0.242
0.262
0.297
0.276
0.204
0.228
0.166
0.214
0.205
0.151
0.126
0.196
0.168
0.177
0.194
0.158
0.298
0.298
0.214
0.37
0.37
0.234
0.352
0.352
0.197
0.293
0.293
0.184
0.252
0.252
0.239
0.274
0.274
0.197
0.262
0.262
0.229
0.265
0.236
0.222
0.178
0.236
0.276
0.174
0.269
0.281
0.174
0.188
0.145
0.271
0.157
0.148
0.23
0.211
0.181
0.17
0.197
0.187
0.204
0.2
0.229
0.223
0.174
0.36
0.184
0.248
0.206
0.348
0.14
0.316
0.205
0.172
0.271
0.179
0.273
0.166
0.282
0.154
0.176
0.279
0.271
0.232
0.275
0.297
0.214
0.207
0.19
0.284
0.217
0.311
0.254
0.266
0.276
0.108
0.262
0.258
0.122
0.285
0.33
0.191
0.306
0.424
0.175
0.24
0.323
0.126
0.289
0.225
0.151
0.279
0.259
0.13
0.222
0.268
0.198
0.182
0.168
0.214
0.308
0.372
0.158
0.342
0.289
0.335
0.343
0.294
0.233
0.23
0.226
0.205
0.254
0.25
0.263
0.259
0.282
0.25
0.201
0.284
0.239
0.286
0.31
0.268
0.235
0.26
0.292
0.279
0.248
0.273
0.283
0.247
0.247
0.256
0.256
0.158
0.158
0.211
0.211
0.21
0.21
0.191
0.191
0.224
0.224
0.233
0.233
0.266
0.266
0.186
0.186
0.25
0.25
0.194
0.194
0.274
0.274
0.211
0.211
0.222
0.222
0.238
0.238
0.301
0.301
0.272
0.272
0.339
0.334
0.321
0.391
0.151
0.349
0.365
0.345
0.304
0.311
0.254
0.264
0.261
0.271
0.254
0.246
0.252
0.269
0.264
0.229
0.231
0.254
0.207
0.252
0.254
0.269
0.288
0.276
0.142
0.334
0.16
0.296
0.233
0.126
0.22
0.221
0.281
0.282
0.241
0.235
0.283
0.24
0.241
0.255
0.239
0.23
0.336
0.222
0.293
0.334
0.154
0.335
0.3
0.136
0.197
0.143
0.205
0.26
0.264
0.167
0.267
0.311
0.319
0.248
0.347
0.309
0.218
0.294
0.169
0.191
0.176
0.163
0.134
0.137
0.151
0.146
0.21
0.354
0.416
0.327
0.147
0.381
0.276
0.328
0.384
0.285
0.253
0.325
0.251
0.295
0.277
0.232
0.367
0.159
0.226
0.273
0.26
0.198
0.234
0.307
0.288
0.288
0.335
0.342
0.339
0.289
0.277
0.358
0.183
0.314
0.216
0.216
0.331
0.262
0.23
0.315
0.265
0.278
0.287
0.252
0.224
0.162
0.253
0.257
0.393
0.378
0.259
0.379
0.225
0.217
0.268
0.314
0.22
0.357
0.277
0.105
0.229
0.195
0.288
0.272
0.247
0.269
0.287
0.183
0.188
0.233
0.156
0.233
0.309
0.187
0.215
0.326
0.177
0.123
0.3
0.175
0.144
0.271
0.151
0.148
0.284
0.149
0.156
0.282
0.174
0.162
0.256
0.244
0.272
0.247
0.3
0.308
0.281
0.181
0.244
0.202
0.266
0.218
0.231
0.233
0.252
0.223
0.249
0.255
0.263
0.144
0.322
0.272
0.301
0.18
0.261
0.307
0.185
0.215
0.213
0.18
0.138
0.174
0.165
0.225
0.252
0.26
0.265
0.291
0.252
0.306
0.201
0.253
0.177
0.19
0.162
0.254
0.215
0.249
0.178
0.229
0.219
0.272
0.241
0.248
0.257
0.253
0.268
0.315
0.279
0.28
0.343
0.324
0.244
0.222
0.209
0.233
0.292
0.268
0.212
0.269
0.282
0.219
0.279
0.281
0.299
0.264
0.248
0.284
0.339
0.349
0.389
0.339
0.31
0.319
0.292
0.259
0.216
0.2
0.173
0.2
0.259
0.126
0.358
0.381
0.124
0.337
0.274
0.325
0.334
0.334
0.315
0.315
0.13
0.139
0.156
0.125
0.185
0.114
0.151
0.117
0.143
0.139
0.152
0.147
0.121
0.209
0.171
0.237
0.116
0.217
0.248
0.163
0.209
0.226
0.181
0.159
0.2
0.214
0.188
0.192
0.172
0.229
0.2
0.227
0.272
0.141
0.238
0.24
0.157
0.213
0.145
0.175
0.247
0.169
0.206
0.228
0.171
0.213
0.179
0.225
0.233
0.234
0.185
0.105
0.225
0.121
0.163
0.271
0.173
0.284
0.229
0.261
0.126
0.202
0.2
0.177
0.229
0.221
0.224
0.173
0.174
0.2
0.289
0.265
0.214
0.223
0.331
0.202
0.205
0.368
0.248
0.146
0.392
0.196
0.184
0.293
0.209
0.212
0.278
0.173
0.223
0.318
0.2
0.235
0.344
0.143
0.247
0.302
0.168
0.247
0.233
0.228
0.276
0.281
0.25
0.221
0.229
0.265
0.197
0.18
0.223
0.168
0.233
0.198
0.249
0.192
0.206
0.237
0.265
0.221
0.24
0.141
0.147
0.238
0.195
0.138
0.116
0.129
0.269
0.1
0.239
0.134
0.176
0.138
0.199
0.116
0.113
0.216
0.237
0.21
0.312
0.244
0.326
0.116
0.339
0.235
0.114
0.18
0.303
0.254
0.299
0.264
0.298
0.292
0.232
0.301
0.108
0.324
0.344
0.141
0.303
0.329
0.163
0.362
0.339
0.136
0.282
0.345
0.169
0.253
0.173
0.215
0.281
0.175
0.214
0.257
0.211
0.205
0.246
0.128
0.102
0.106
0.197
0.319
0.384
0.184
0.27
0.354
0.208
0.304
0.386
0.178
0.208
0.347
0.193
0.225
0.301
0.17
0.215
0.319
0.181
0.21
0.292
0.174
0.218
0.274
0.137
0.186
0.345
0.214
0.321
0.202
0.382
0.219
0.285
0.154
0.313
0.193
0.315
0.208
0.304
0.224
0.317
0.238
0.189
0.29
0.298
0.208
0.292
0.334
0.263
0.312
0.238
0.183
0.218
0.249
0.268
0.223
0.255
0.232
0.25
0.212
0.28
0.251
0.29
0.18
0.25
0.257
0.156
0.213
0.297
0.233
0.199
0.239
0.337
0.216
0.3
0.16
0.257
0.265
0.21
0.2
0.292
0.26
0.249
0.263
0.22
0.282
0.235
0.197
0.281
0.321
0.28
0.331
0.354
0.24
0.346
0.311
0.286
0.323
0.207
0.327
0.299
0.308
0.246
0.249
0.272
0.274
0.286
0.278
0.291
0.276
0.306
0.311
0.294
0.195
0.266
0.275
0.121
0.26
0.29
0.16
0.299
0.1
0.198
0.269
0.085
0.259
0.276
0.101
0.253
0.241
0.127
0.222
0.277
0.163
0.281
0.227
0.179
0.157
0.315
0.258
0.189
0.367
0.155
0.35
0.223
0.172
0.327
0.122
0.296
0.16
0.298
0.117
0.295
0.143
0.316
0.282
0.297
0.281
0.231
0.22
0.287
0.214
0.251
0.27
0.287
0.214
0.129
0.283
0.263
0.18
0.306
0.325
0.352
0.313
0.297
0.283
0.271
0.268
0.153
0.273
0.22
0.277
0.194
0.251
0.282
0.145
0.141
0.189
0.155
0.174
0.163
0.211
0.159
0.281
0.152
0.1
0.177
0.109
0.15
0.129
0.124
0.103
0.128
0.13
0.111
0.146
0.164
0.191
0.145
0.189
0.192
0.132
0.211
0.198
0.13
0.142
0.2
0.207
0.16
0.223
0.164
0.19
0.223
0.185
0.308
0.197
0.247
0.285
0.188
0.217
0.22
0.214
0.255
0.239
0.249
0.195
0.277
0.145
0.145
0.315
0.382
0.157
0.157
0.313
0.383
0.186
0.186
0.333
0.37
0.147
0.147
0.231
0.352
0.276
0.256
0.177
0.177
0.303
0.212
0.184
0.184
0.185
0.292
0.196
0.196
0.107
0.304
0.322
0.382
0.366
0.333
0.272
0.29
0.293
0.317
0.163
0.207
0.24
0.133
0.112
0.123
0.067
0.133
0.285
0.234
0.219
0.242
0.292
0.345
0.26
0.182
0.21
0.201
0.258
0.25
0.208
0.19
0.196
0.146
0.166
0.166
0.302
0.229
0.164
0.313
0.308
0.106
0.275
0.18
0.129
0.25
0.211
0.146
0.227
0.219
0.127
0.227
0.243
0.171
0.22
0.253
0.27
0.197
0.226
0.16
0.304
0.269
0.265
0.194
0.263
0.318
0.17
0.185
0.234
0.284
0.118
0.265
0.204
0.164
0.135
0.153
0.177
0.245
0.151
0.154
0.214
0.303
0.139
0.128
0.209
0.245
0.528
0.288
0.304
0.388
0.277
0.266
0.408
0.311
0.319
0.341
0.206
0.202
0.311
0.211
0.245
0.294
0.235
0.24
0.286
0.246
0.253
0.294
0.257
0.262
0.22
0.3
0.376
0.258
0.378
0.334
0.303
0.352
0.333
0.323
0.289
0.229
0.277
0.279
0.177
0.282
0.273
0.113
0.285
0.298
0.22
0.247
0.287
0.294
0.048
0.122
0.272
0.04
0.264
0.038
0.252
0.04
0.225
0.038
0.159
0.051
0.179
0.036
0.17
0.056
0.215
0.361
0.262
0.359
0.308
0.381
0.352
0.347
0.394
0.338
0.323
0.355
0.318
0.285
0.305
0.187
0.291
0.308
0.237
0.251
0.252
0.314
0.272
0.277
0.304
0.268
0.243
0.313
0.755
0.333
0.308
0.345
0.347
0.288
0.331
0.31
0.212
0.262
0.226
0.251
0.252
0.271
0.302
0.245
0.278
0.281
0.299
0.243
0.326
0.332
0.343
0.313
0.355
0.337
0.364
0.342
0.374
0.229
0.244
0.248
0.258
0.321
0.287
0.258
0.277
0.296
0.279
0.28
0.321
0.287
0.28
0.3
0.205
0.257
0.441
0.224
0.317
0.427
0.233
0.329
0.477
0.159
0.33
0.265
0.26
0.351
0.238
0.261
0.39
0.128
0.268
0.367
0.145
0.283
0.244
0.251
0.32
0.436
0.304
0.363
0.442
0.389
0.358
0.469
0.363
0.319
0.432
0.288
0.383
0.344
0.291
0.337
0.372
0.358
0.373
0.299
0.173
0.285
0.307
0.378
0.408
0.405
0.4
0.392
0.42
0.35
0.392
0.304
0.346
0.298
0.333
0.29
0.315
0.294
0.293
0.394
0.367
0.401
0.346
0.411
0.427
0.408
0.377
0.441
0.349
0.376
0.253
0.335
0.331
0.295
0.321
0.295
0.327
0.301
0.311
0.278
0.284
0.317
0.201
0.289
0.363
0.39
0.343
0.366
0.302
0.239
0.254
0.25
0.285
0.274
0.281
0.129
0.289
0.281
0.326
0.126
0.28
0.306
0.28
0.169
0.324
0.239
0.192
0.167
0.282
0.246
0.275
0.283
0.353
0.187
0.333
0.271
0.139
0.394
0.324
0.178
0.378
0.33
0.337
0.308
0.249
0.255
0.137
0.302
0.286
0.301
0.293
0.297
0.308
0.135
0.114
0.104
0.101
0.108
0.366
0.276
0.429
0.377
0.419
0.353
0.411
0.434
0.361
0.268
0.396
0.279
0.284
0.223
0.341
0.344
0.313
0.282
0.331
0.303
0.299
0.31
0.299
0.295
0.101
0.133
0.149
0.131
0.103
0.149
0.157
0.171
0.199
0.205
0.122
0.14
0.219
0.109
0.19
0.171
0.198
0.19
0.163
0.14
0.131
0.213
0.253
0.194
0.152
0.136
0.178
0.153
0.172
0.172
0.123
0.125
0.176
0.119
0.154
0.237
0.213
0.183
0.198
0.155
0.186
0.206
0.201
0.26
0.213
0.227
0.207
0.147
0.224
0.182
0.232
0.131
0.196
0.201
0.184
0.198
0.186
0.171
0.151
0.184
0.211
0.194
0.213
0.235
0.207
0.22
0.212
0.127
0.19
0.157
0.145
0.181
0.183
0.169
0.133
0.164
0.207
0.127
0.173
0.148
0.12
0.285
0.209
0.161
0.256
0.309
0.118
0.21
0.225
0.155
0.203
0.13
0.148
0.177
0.25
0.145
0.185
0.115
0.164
0.162
0.145
0.16
0.202
0.138
0.115
0.205
0.148
0.157
0.157
0.189
0.129
0.17
0.136
0.14
0.152
0.128
0.145
0.159
0.175
0.137
0.155
0.156
0.143
0.143
0.133
0.164
0.117
0.148
0.136
0.105
0.106
0.131
0.123
0.136
0.114
0.144
0.141
0.121
0.145
0.199
0.141
0.248
0.148
0.194
0.159
0.21
0.155
0.152
0.217
0.199
0.202
0.182
0.223
0.139
0.218
0.206
0.218
0.277
0.187
0.257
0.272
0.192
0.234
0.251
0.21
0.167
0.231
0.151
0.165
0.171
0.179
0.182
0.188
0.16
0.16
0.167
0.133
0.163
0.171
0.169
0.259
0.234
0.259
0.264
0.266
0.237
0.238
0.303
0.17
0.216
0.231
0.175
0.174
0.248
0.19
0.202
0.194
0.19
0.163
0.255
0.159
0.153
0.225
0.241
0.346
0.339
0.332
0.323
0.367
0.265
0.247
0.115
0.24
0.21
0.117
0.249
0.246
0.252
0.231
0.279
0.28
0.161
0.136
0.185
0.223
0.193
0.193
0.18
0.18
0.171
0.209
0.22
0.134
0.214
0.196
0.14
0.224
0.243
0.191
0.178
0.225
0.229
0.177
0.171
0.175
0.172
0.178
0.187
[truncated: 1,001 more rows]

## Sheet: Div Versus Oncology Simplified
Are values after 1/10 significant ?
The caveat here is that we imply that all values to 1/10,000 are significance because they are used as strict criteria for identifying a hit.
The purpose here is to more easily view the data.
DMSO Diversity	DMSO Oncology
0.2	0.224		Conclusions:
0.201	0.331		Values that qualitatively appear to be outlier are clustered.
0.235	0.2		There are two situations that caused the clustering:
0.236	0.2			1. A single student
0.254	0.385			2. A cluster of drugs by multiple students
0.248	0.264		Re-analyze the data using a quartile test to eliminate samples that have "bad" controls?
0.223	0.244
0.211	0.333
0.168	0.2
0.246	0.269
0.181	0.2
0.185	0.184
0.194	0.3
0.177	0.264
0.175	0.126
0.202	0.223
0.163	0.29
0.214	0.2
0.219	0.226
0.155	0.296
0.172	0.2
0.214	0.19
0.109	0.294
0.134	0.2
0.206	0.161
0.226	0.186
0.173	0.133
0.205	0.144
0.248	0.172
0.17	0.218
0.204	0.222
0.218	0.184
0.153	0.204
0.174	0.176
0.194	0.152
0.194	0.162
0.141	0.118
0.139	0.152
0.134	0.106
0.179	0.144
0.143	0.149
0.15	0.201
0.185	0.153
0.192	0.151
0.153	0.231
0.165	0.214
0.205	0.132
0.185	0.15
0.127	0.139
0.171	0.193
0.178	0.175
0.136	0.222
0.122	0.143
0.155	0.209
0.126	0.132
0.162	0.166
0.256	0.112
0.125	0.185
0.219	0.122
0.164	0.15
0.2	0.122
0.14	0.182
0.241	0.168
0.166	0.143
0.224	0.316
0.158	0.23
0.195	0.12
0.191	0.375
0.208	0.2
0.174	0.131
0.164	0.376
0.208	0.2
0.232	0.103
0.196	0.2
0.159	0.312
0.195	0.3
0.197	0.2
0.167	0.126
0.131	0.288
0.172	0.2
0.163	0.125
0.215	0.324
0.176	0.2
0.129	0.12
0.213	0.303
0.156	0.2
0.103	0.178
0.203	0.208
0.163	0.423	This cluster is Emily V on 10/18
0.224	0.24
0.11	0.458
0.18	0.225
0.144	0.468
0.193	0.17
0.293	0.391
0.201	0.161
0.21	0.387
0.186	0.173
0.228	0.37
0.206	0.185
0.3	0.34
0.169	0.37
0.201	0.158
0.172	0.193
0.178	0.113
0.286	0.182
0.202	0.189
0.151	0.18
0.244	0.222
0.148	0.196
0.159	0.16
0.175	0.209
0.183	0.166
0.171	0.128
0.138	0.153
0.202	0.177
0.194	0.185
0.18	0.15
0.143	0.141
0.168	0.179
0.22	0.119
0.18	0.182
0.152	0.168
0.183	0.13
0.209	0.211
0.235	0.145
0.15	0.171
0.149	0.131
0.177	0.184
0.179	0.138
0.19	.486	Emily V on 10/18
0.116	0.193	All corresponding compounds had been previously identified (by EV only) as a hit.
0.189	0.159
0.111	0.183
0.148	0.21
0.179	.528	EV
0.143	0.2
0.166	0.175
0.201	0.214
0.147	0.192
0.126	.53	EV
0.137	0.121
0.193	0.171
0.123	0.173
0.122	0.162
0.117	0.48	EV
0.118	0.159
0.17	0.142
0.118	0.155
0.149	.434	EV
0.13	0.143
0.27	0.185
0.14	0.22
0.178	.505	EV
0.121	0.122
0.154	0.166
0.132	0.211
0.184	0.241
0.136	.496	EV
0.128	0.217
0.129	0.193
0.203	0.233
0.179	.479	EV
0.207	0.206
0.186	0.166
0.148	0.119
0.147	0.187
0.16	0.222
0.192	0.197
0.178	0.216
0.188	0.191
0.152	0.252
0.266	0.159
0.155	0.204
0.261	0.202
0.175	0.161
0.222	0.16
0.105	0.123
0.199	0.183
0.121	0.197
0.221	0.168
0.142	0.154
0.186	0.15
0.212	0.157
0.188	0.126
0.152	0.143
0.155	0.188
0.175	0.184
0.105	0.121
0.121	0.206
0.142	0.189
0.25	0.275
0.247	0.166
0.242	0.204
0.254	0.215
0.272	0.296
0.235	0.172
0.203	0.123
0.227	0.127
0.162	0.142
0.191	0.13
0.184	0.189
0.212	0.12
0.174	0.124
0.246	0.266
0.185	0.119
0.245	0.158
0.138	0.201
0.163	0.168
0.184	0.158
0.191	0.267
0.17	0.206
0.191	0.181
0.183	0.22
0.157	0.135
0.148	0.135
0.118	0.182
0.166	0.135
0.143	0.14
0.165	0.225
0.144	0.119
0.141	0.116
0.159	0.177
0.156	0.155
0.229	0.178
0.161	0.2
0.266	0.222
0.261	0.3
0.163	0.219
0.222	0.3
0.128	0.205
0.199	0.3
0.139	0.17
0.221	0.2
0.155	0.188
0.186	0.2
0.133	0.138
0.212	0.2
0.207	0.16
0.33	0.3
0.288	0.214
0.306	0.3
0.238	0.231
0.338	0.222
0.26	0.4
0.267	0.225
0.163	0.195
0.217	0.4
0.177	0.277
0.21	0.173
0.221	0.3
0.23	0.183
0.209	0.174
0.153	0.2
0.155	0.211
0.211	0.178
0.197	0.3
0.28	0.235
0.295	0.139
0.183	0.3
0.168	0.236
0.219	0.139
0.274	0.3
0.238	0.217
0.26	0.112
0.185	0.137
0.214	0.158
0.218	0.277
0.239	0.123
0.212	0.333
0.249	0.149
0.114	0.145
0.228
0.228	0.187
0.214	0.109
0.125	0.228
0.239	0.252
0.299	0.122
0.218	0.256
0.26	0.123
0.256	0.253
0.296	0.125
0.245	0.23
0.262	0.136
0.218	0.175
0.18	0.25
0.196	0.23
0.233	0.255
0.184	0.207
0.21	0.25
0.183	0.136
0.154	0.154
0.21	0.235
0.209
0.33	0.132
0.229	0.192
0.28	0.191
0.225	0.2
0.194	0.117
0.181	0.142
0.214	0.186
0.221	0.113
0.222	0.195
0.201	0.22
0.194	0.184
0.216	0.215
0.238	0.3
0.197	0.2
0.257	0.264
0.198	0.234
0.277	0.337
0.273	0.254
0.281	0.174
0.238	0.22
0.296	0.36
0.313	0.21
0.175	0.169
0.237	0.328
0.201	0.169
0.245	0.118
0.221	0.214
0.258	0.273
0.246	0.151
0.206	0.126
0.207	0.208
0.261	0.308
0.239	0.205
0.199	0.249
0.259	0.325
0.136	0.123
0.231	0.291
0.226	0.162
0.167	0.275
0.307	0.108
0.158	0.305
0.241	0.192
0.34	0.359
0.2	0.107
0.303	0.397
0.303	0.104
0.161	0.152
0.229	0.353
0.208	0.151
0.152	0.326
0.195	0.136
0.247	0.327
0.158	0.122
0.198	0.339
0.212	0.107
0.201	0.326
0.18	0.124
0.195
0.18
0.2
0.24
0.227
0.28
0.318
0.341
0.264
0.356
0.273
0.332
0.283
0.231
0.236
0.19
0.279
0.222
0.249
0.212
0.221
0.227
0.221
0.208
0.25
0.101
0.253
0.261
0.267
0.291
0.263
0.289
0.33
0.34
0.324
0.271
0.287
0.224
0.316
0.208
0.186
0.189
0.244
0.234
0.253
0.244
0.244
0.238
0.195
0.228
0.222
0.204
0.189
0.187
0.203
0.234
0.305
0.16
0.258
0.298
0.155
0.225
0.247
0.179
0.214
0.21
0.172
0.222
0.22
0.167
0.214
0.222
0.178
0.179
0.189
0.153
0.176
0.3
0.282
0.145
0.237
0.123
0.129
0.117
0.238
0.201
0.142
0.202
0.237
0.231
0.212
0.266
0.266
0.257
0.282
0.271
0.212
0.249
0.245
0.311
0.223
0.144
0.193
0.182
0.232
0.211
0.182
0.213
0.209
0.133
0.195
0.181
0.143
0.242
0.262
0.297
0.276
0.204
0.228
0.166
0.214
0.205
0.151
0.126
0.196
0.168
0.177
0.194
0.158
0.298
0.298
0.214
0.37
0.37	<-- data are duplicated here and…
0.234
0.352
0.352	<--- here
0.197	This is from a plate set up by Caeli - it was entered twice.
0.293
0.293
0.184
0.252
0.252
0.239
0.274
0.274
0.197
0.262
0.262
0.229
0.265
0.236
0.222
0.2
0.236
0.276
0.174
0.269
0.281
0.174
0.188
0.145
0.271
0.157
0.148
0.23
0.211
0.181
0.17
0.197
0.187
0.204
0.2
0.229
0.223
0.174
0.36
0.184
0.248
0.206
0.348
0.14
0.316
0.205
0.172
0.271
0.179
0.273
0.166
0.282
0.154
0.176
0.279
0.271
0.232
0.275
0.297
0.214
0.207
0.19
0.284
0.217
0.311
0.254
0.266
0.276
0.108
0.262
0.258
0.122
0.285
0.33
0.191
0.306
0.424
0.175
0.24
0.323
0.126
0.289
0.225
0.151
0.279
0.259
0.13
0.222
0.268
0.198
0.182
0.168
0.214
0.308
0.372
0.158
0.342
0.289
0.335
0.343
0.294
0.233
0.23
0.226
0.205
0.254
0.25
0.263
0.259
0.282
0.25
0.201
0.284
0.239
0.286
0.31
0.268
0.235
0.26
0.292
0.279
0.248
0.273
0.283
0.247
0.247
0.256
0.256
0.158
0.158
0.211
0.211
0.21
0.21
0.191
0.191
0.224
0.224
0.233
0.233
0.266
0.266
0.186
0.186
0.25
0.25
0.194
0.194
0.274
0.274
0.211
0.211
0.222
0.222
0.238
0.238
0.301
0.301
0.272
0.272
0.339
0.334
0.321
0.391
0.151
0.349
0.365
0.345
0.304
0.311
0.254
0.264
0.261
0.271
0.254
0.246
0.252
0.269
0.264
0.229
0.231
0.254
0.207
0.252
0.254
0.269
0.288
0.276
0.142
0.334
0.16
0.296
0.233
0.126
0.22
0.221
0.281
0.282
0.241
0.235
0.283
0.24
0.241
0.255
0.2
0.23
0.336
0.2
0.293
0.334
0.2
0.335
0.3
0.1
0.197
0.143
0.2
0.26
0.264
0.2
0.267
0.311
0.3
0.248
0.347
0.309
0.218
0.3
0.169
0.191
0.176
0.163
0.134
0.137
0.151
0.146
0.2
0.354
0.416	Elena 10/26
0.327
0.2
0.381	Elen a
0.3
0.328
0.384	Elena
0.3
0.253
0.325	Elena
0.251
0.295
0.3
0.232
0.367	Elena
0.2
0.226
0.273
0.2
0.2
0.234
0.307
0.288
0.288
0.335
0.342
0.339
0.289
0.277
0.358
0.183
0.314
0.216
0.216
0.331
0.262
0.23
0.315
0.265
0.278
0.287
0.252
0.2
0.162
0.253
0.257
0.393
0.378
0.259
0.379
0.2
0.217
0.3
0.314
0.22
0.4
0.277
0.105
0.2
0.195
0.3
0.272
0.247
0.3
0.287
0.183
0.188
0.233
0.156
0.233
0.309
0.187
0.215
0.326
0.177
0.123
0.3
0.175
0.144
0.271
0.151
0.148
0.284
0.149
0.156
0.282
0.174
0.162
0.256
0.244
0.272
0.247
0.3
0.308
0.281
0.181
0.244
0.202
0.266
0.218
0.231
0.233
0.252
0.223
0.249
0.255
0.263
0.144
0.322
0.272
0.301
0.18
0.261
0.307
0.185
0.215
0.213
0.18
0.138
0.174
0.165
0.225
0.252
0.26
0.265
0.291
0.252
0.306
0.201
0.253
0.177
0.19
0.162
0.254
0.215
0.249
0.178
0.229
0.219
0.272
0.241
0.248
0.257
0.253
0.268
0.315
0.279
0.28
0.343
0.324
0.244
0.222
0.209
0.233
0.292
0.268
0.212
0.269
0.282
0.219
0.279
0.281
0.299
0.264
0.248
0.284
0.339
0.349
0.389
0.339
0.31
0.319
0.292
0.259
0.216
0.2
0.173
0.2
0.259
0.126
0.358
0.381
0.124
0.337
0.274
0.325
0.334
0.334
0.315
0.315
0.13
0.139
0.156
0.125
0.185
0.114
0.151
0.117
0.143
0.139
0.152
0.147
0.121
0.209
0.171
0.237
0.116
0.217
0.248
0.163
0.209
0.226
0.181
0.159
0.2
0.214
0.188
0.192
0.172
0.229
0.2
0.227
0.272
0.141
0.238
0.24
0.157
0.213
0.145
0.175
0.247
0.169
0.206
0.228
0.171
0.213
0.179
0.225
0.233
0.234
0.185
0.105
0.225
0.121
0.163
0.271
0.173
0.284
0.229
0.261
0.126
0.202
0.2
0.177
0.229
0.221
0.224
0.173
0.174
0.2
0.289
0.265
0.214
0.223
0.331
0.202
0.205
0.368
0.248
0.146
0.392
0.196
0.184
0.293
0.209
0.212
0.278
0.173
0.223
0.318
0.2
0.235
0.344
0.143
0.247
0.302
0.168
0.247
0.233
0.228
0.276
0.281
0.25
0.221
0.229
0.265
0.197
0.18
0.223
0.168
0.233
0.198
0.249
0.192
0.206
0.237
0.265
0.221
0.24
0.141
0.147
0.238
0.195
0.138
0.116
0.129
0.269
0.1
0.239
0.134
0.176
0.138
0.199
0.116
0.113
0.216
0.237
0.21
0.312
0.244
0.326
0.116
0.339
0.235
0.114
0.18
0.303
0.254
0.299
0.264
0.298
0.292
0.232
0.301
0.108
0.324
0.344
0.141
0.303
0.329
0.163
0.362
0.339
0.136
0.282
0.345
0.169
0.253
0.173
0.215
0.281
0.175
0.214
0.257
0.211
0.205
0.246
0.128
0.102
0.106
0.197
0.319
0.384	Caeli 10/26
0.184
0.27
0.354	Caeli
0.208
0.304	Caeli
0.386
0.178
0.208
0.347
0.193
0.225
0.301
0.17
0.215
0.319
0.181
0.21
0.292
0.174
0.218
0.274
0.137
0.186
0.345
0.214
0.321
0.202
0.382
0.219
0.285
0.154
0.313
0.193
0.315
0.208
0.304
0.224
0.317
0.238
0.189
0.29
0.298
0.208
0.292
0.334
0.263
0.312
0.238
0.183
0.218
0.249
0.268
0.223
0.255
0.232
0.25
0.212
0.28
0.251
0.29
0.18
0.25
0.257
0.156
0.213
0.297
0.233
0.199
0.239
0.337
0.216
0.3
0.16
0.257
0.265
0.21
0.2
0.292
0.26
0.249
0.263
0.22
0.282
0.235
0.197
0.281
0.321
0.28
0.331
0.354
0.24
0.346
0.311
0.286
0.323
0.207
0.327
0.299
0.308
0.246
0.249
0.272
0.274
0.286
0.278
0.291
0.276
0.306
0.311
0.294
0.195
0.266
0.275
0.121
0.26
0.29
0.16
0.299
0.1
0.198
0.269
0.085
0.259
0.276
0.101
0.253
0.241
0.127
0.222
0.277
0.163
0.281
0.227
0.179
0.157
0.315
0.258
0.189
0.367
0.155
0.35
0.223
0.172
0.327
0.122
0.296
0.16
0.298
0.117
0.295
0.143
0.316
0.282
0.297
0.281
0.231
0.22
0.287
0.214
0.251
0.27
0.287
0.214
0.129
0.283
0.263
0.18
0.306
0.325
0.352
0.313
0.297
0.283
0.271
0.268
0.153
0.273
0.22
0.277
0.194
0.251
0.282
0.145
0.141
0.189
0.155
0.174
0.163
0.211
0.159
0.281
0.152
0.1
0.177
0.109
0.15
0.129
0.124
0.103
0.128
0.13
0.111
0.146
0.164
0.191
0.145
0.189
0.192
0.132
0.211
0.198
0.13
0.142
0.2
0.207
0.16
0.223
0.164
0.19
0.223
0.185
0.308
0.197
0.247
0.285
0.188
0.217
0.22
0.214
0.255
0.239
0.249
0.195
0.277
0.145
0.145
0.315
0.382	Anthony P on 10/26
0.157
0.157
0.313
0.383	Anthony
0.186
0.186
0.333
0.37	Anthony
0.147
0.147
0.231
0.352	Anthony
0.276
0.256
0.177
0.177
0.303
0.212
0.184
0.184
0.185
0.292
0.196
0.196
0.107
0.304
0.322
0.382
0.366
0.333
0.272
0.29
0.293
0.317
0.163
0.207
0.24
0.133
0.112
0.123
0.067
0.133
0.285
0.234
0.219
0.242
0.292
0.345
0.26
0.182
0.21
0.201
0.258
0.25
0.208
0.19
0.196
0.146
0.166
0.166
0.302
0.229
0.164
0.313
0.308
0.106
0.275
0.18
0.129
0.25
0.211
0.146
0.227
0.219
0.127
0.227
0.243
0.171
0.22
0.253
0.27
0.197
0.226
0.16
0.304
0.269
0.265
0.194
0.263
0.318
0.17
0.185
0.234
0.284
0.118
0.265
0.204
0.164
0.135
0.153
0.177
0.245
0.151
0.154
0.214
0.303
0.139
0.128
0.209
0.245
0.528	Zeena on 10/27
0.288
0.304
0.388	Zeena
0.277
0.266
0.408	Zeena
0.311
0.319
0.341	Zeena
0.206
0.202
0.311	Zeena
0.211
0.245
0.294	Zeena
0.235
0.24
0.286
0.246
0.253
0.294
0.257
0.262
0.22
0.3
0.376	Krista
0.258
0.378	Krista
0.334
0.303
0.352	Kyler
0.333
0.323
0.289
0.229
0.277
0.279
0.177
0.282
0.273
0.113
0.285
0.298
0.22
0.247
0.287
0.294
0.048
0.122
0.272
0.04
0.264
0.038
0.252
0.04
0.225
0.038
0.159
0.051
0.179
0.036
0.17
0.056
0.215
0.361	This cluster is Marlee (except 1525, Almut)
0.262
0.359
0.308
0.381
0.352
0.347
0.394
0.338
0.323
0.355
0.318
0.285
0.305
0.187
0.291
0.308
0.237
0.251
0.252
0.314
0.272
0.277
0.304
0.268
0.243
0.313
0.755
0.333
0.308
0.345
0.347
0.288
0.331
0.31
0.212
0.262
0.226
0.251
0.252
0.271
0.302
0.245
0.278
0.281
0.299
0.243
0.326
0.332
0.343	Rebecca
0.313
0.355	Rebecca L on 10/27
0.337
0.364	Rebecca
0.342
0.374	Rebecca
0.229
0.244
0.248
0.258
0.321
0.287
0.258
0.277
0.296
0.279
0.28
0.321
0.287
0.28
0.3
0.205
0.257
0.441	This is Henry on 10/27 (values over .3, cells 1593 to 1616)
0.224	Corresponding drugs tested had high absorbance values but only 4 met the criteria for exclusion.
0.317
0.427
0.233
0.329
0.477
0.159
0.33
0.265
0.26
0.351
0.238
0.261
0.39
0.128
0.268
0.367
0.145
0.283
0.244
0.251
0.32
0.436
0.304
0.363	This cluster is two drugs (174-3 and 174-4) tested by three different researchers
0.442
0.389
0.358
0.469
0.363
0.319
0.432	Henry again (1625 and 1627)
0.288
0.383
0.344
0.291
0.337
0.372	Henry
0.358	Henry
0.373	Rachel (different drug)
0.299
0.173
0.285
0.307
0.378
0.408
0.405
0.4
0.392
0.42
0.35
0.392
0.304
0.346
0.298
0.333
0.29
0.315
0.294
0.293
0.394	This cluster is three students on the same day (the drugs are the same 176-1, 176-2, 176-3, 176-4)
0.367
0.401
0.346
0.411
0.427
0.408
0.377
0.441
0.349
0.376
0.253
0.335
0.331
0.295
0.321
0.295
0.327
0.301
0.311
0.278
0.284
0.317
0.201
0.289
0.363
0.39
0.343
0.366
0.302
0.239
0.254
0.25
0.285
0.274
0.281
0.129
0.289
0.281
0.326
0.126
0.28
0.306
0.28
0.169
0.324
0.239
0.192
0.167
0.282
0.246
0.275
0.283
0.353
0.187
0.333
0.271
0.139
0.394
0.324
0.178
0.378
0.33
0.337
0.308
0.249
0.255
0.137
0.302
0.286
0.301
0.293
0.297
0.308
0.135
0.114
0.104
0.101
0.108
0.366	This cluster is three different people on the same day. Same drugs (180-1, 180-2, 180-3, 180-4.
0.276
0.429
0.377
0.419
0.353
0.411
0.434
0.361
0.268
0.396
0.279
0.284
0.223
0.341
0.344
0.313
0.282
0.331
0.303
0.299
0.31
0.299
0.295
0.101
0.133
0.149
0.131
0.103
0.149
0.157
0.171
0.199
0.205
0.122
0.14
0.219
0.109
0.19
0.171
0.198
0.19
0.163
0.14
0.131
0.213
0.253
0.194
0.152
0.136
0.178
0.153
0.172
0.172
0.123
0.125
0.176
0.119
0.154
0.237
0.213
0.183
0.198
0.155
0.186
0.206
0.201
0.26
0.213
0.227
0.207
0.147
0.224
0.182
0.232
0.131
0.196
0.201
0.184
0.198
0.186
0.171
0.151
0.184
0.211
0.194
0.213
0.235
0.207
0.22
0.212
0.127
0.19
0.157
0.145
0.181
0.183
0.169
0.133
0.164
0.207
0.127
0.173
0.148
0.12
0.285
0.209
0.161
0.256
0.309
0.118
0.21
0.225
0.155
0.203
0.13
0.148
0.177
0.25
0.145
0.185
0.115
0.164
0.162
0.145
0.16
0.202
0.138
0.115
0.205
0.148
0.157
0.157
0.189
0.129
0.17
0.136
0.14
0.152
0.128
0.145
0.159
0.175
0.137
0.155
0.156
0.143
0.143
0.133
0.164
0.117
0.148
0.136
0.105
0.106
0.131
0.123
0.136
0.114
0.144
0.141
0.121
0.145
0.199
0.141
0.248
0.148
0.194
0.159
0.21
0.155
0.152
0.217
0.199
0.202
0.182
0.223
0.139
0.218
0.206
0.218
0.277
0.187
0.257
0.272
0.192
0.234
0.251
0.21
0.167
0.231
0.151
0.165
0.171
0.179
0.182
0.188
0.16
0.16
0.167
0.133
0.163
0.171
0.169
0.259
0.234
0.259
0.264
0.266
0.237
0.238
0.303
0.17
0.216
0.231
0.175
0.174
0.248
0.19
0.202
0.194
0.19
0.163
0.255
0.159
0.153
0.225
0.241
0.346
0.339
0.332
0.323
0.367
0.265
0.247
0.115
0.24
0.21
0.117
0.249
0.246
0.252
0.231
0.279
0.28
0.161
0.136
0.185
0.223
0.193
0.193
0.18
0.18
0.171
0.209
0.22
0.134
0.214
0.196
0.14
0.224
0.243
0.191
0.178
0.225
0.229
0.177
0.171
0.175
0.172
[truncated: 1,003 more rows]

## Sheet: Effect of Iteration
Are the means and standard deviations of the DMSO-treated samples different over time?
3,0001 samples total for the diversity set:
0.2
0.201
0.235			First 1,500	Second 1500
0.236		1500 samples	0.2	0.282	1499 samples
0.254	Mean	0.219989	0.201	0.145	Mean	0.25177
0.248	St Dev	0.0711196	0.235	0.237	St Dev	0.0696252
0.223			0.236	0.123
0.211			0.254	0.129
0.168			0.248	0.117
0.246			0.223	0.238
0.181			0.211	0.201
0.185			0.168	0.142
0.194			0.246	0.202
0.177			0.181	0.237
0.175			0.185	0.231
0.202			0.194	0.212
0.163			0.177	0.266
0.214			0.175	0.266
0.219			0.202	0.257
0.155			0.163	0.282
0.172			0.214	0.271
0.214			0.219	0.212
0.109			0.155	0.249
0.134			0.172	0.245
0.206			0.214	0.311
0.226			0.109	0.223
0.173			0.134	0.144
0.205			0.206	0.193
0.248			0.226	0.182
0.17			0.173	0.232
0.204			0.205	0.211
0.218			0.248	0.182
0.153			0.17	0.213
0.174			0.204	0.209
0.194			0.218	0.133
0.194			0.153	0.195
0.141			0.174	0.181
0.139			0.194	0.143
0.134			0.194	0.262
0.179			0.141	0.204
0.143			0.139	0.166		Conclusion:
0.15			0.134	0.205		The means are statisticallly different (higher in the second half of the set).
0.185			0.179	0.126		The standard deviations are nearly identical.
0.192			0.143	0.168		Could this be attributed to speed of plate set up? The absorbance is higher in the second half of the sets (albeit marginally).
0.153			0.15	0.177
0.165			0.185	0.424
0.205			0.192	0.275
0.185			0.153	0.397
0.127			0.165	0.272
0.171			0.205	0.404
0.178			0.185	0.28
0.136			0.127	0.406
0.122			0.171	0.261
0.155			0.178	0.391
0.126			0.136	0.235
0.162			0.122	0.439
0.256			0.155	0.348
0.125			0.126	0.457
0.219			0.162	0.318
0.164			0.256	0.45
0.2			0.125	0.282
0.14			0.219	0.427
0.241			0.164	0.278
0.166			0.2	0.405
0.224			0.14	0.282
0.158			0.241	0.433
0.195			0.166	0.295
0.191			0.224	0.431
0.208			0.158	0.339
0.174			0.195	0.372
0.164			0.191	0.217
0.208			0.208	0.28
0.232			0.174	0.255
0.196			0.164	0.249
0.159			0.208	0.247
0.195			0.232	0.256
0.197			0.196	0.242
0.167			0.159	0.253
0.131			0.195	0.167
0.172			0.197	0.204
0.163			0.167	0.23
0.215			0.131	0.168
0.176			0.172	0.208
0.129			0.163	0.196
0.213			0.215	0.23
0.156			0.176	0.227
0.103			0.129	0.232
0.203			0.213	0.248
0.163			0.156	0.294
0.224			0.103	0.201
0.11			0.203	0.236
0.18			0.163	0.24
0.144			0.224	0.257
0.293			0.11	0.263
0.201			0.18	0.244
0.21			0.144	0.251
0.186			0.293	0.294
0.206			0.201	0.237
0.3			0.21	0.245
0.169			0.186	0.203
0.201			0.206	0.235
0.178			0.3	0.211
0.286			0.169	0.185
0.202			0.201	0.224
0.151			0.178	0.277
0.244			0.286	0.187
0.148			0.202	0.212
0.175			0.151	0.232
0.183			0.244	0.227
0.171			0.148	0.24
0.202			0.175	0.264
0.194			0.183	0.206
0.18			0.171	0.273
0.168			0.202	0.286
0.22			0.194	0.297
0.18			0.18	0.295
0.183			0.168	0.314
0.209			0.22	0.262
0.235			0.18	0.266
0.15			0.183	0.208
0.149			0.209	0.253
0.177			0.235	0.201
0.19			0.15	0.215
0.116			0.149	0.175
0.111			0.177	0.229
0.148			0.19	0.165
0.179			0.116	0.226
0.143			0.111	0.221
0.166			0.148	0.16
0.147			0.179	0.246
0.126			0.143	0.202
0.137			0.166	0.188
0.123			0.147	0.232
0.122			0.126	0.255
0.117			0.137	0.26
0.118			0.123	0.199
0.17			0.122	0.258
0.118			0.117	0.274
0.13			0.118	0.283
0.27			0.17	0.305
0.14			0.118	0.206
0.121			0.13	0.248
0.154			0.27	0.201
0.132			0.14	0.213
0.136			0.121	0.201
0.128			0.154	0.231
0.129			0.132	0.152
0.239			0.136	0.207
0.222			0.128	0.11
0.154			0.129	0.219
0.136			0.239	0.22
0.205			0.222	0.212
0.167			0.154	0.221
0.319			0.136	0.226
0.294			0.205	0.276
0.21			0.167	0.312
0.147			0.319	0.212
0.276			0.294	0.276
0.285			0.21	0.208
0.277			0.147	0.241
0.159			0.276	0.162
0.198			0.285	0.218
0.224			0.277	0.18
0.393			0.159	0.208
0.225			0.198	0.176
0.268			0.224	0.212
0.357			0.393	0.24
0.229			0.225	0.231
0.288			0.268	0.223
0.269			0.357	0.157
0.193			0.229	0.244
0.228			0.288	0.211
0.172			0.269	0.181
0.159			0.193	0.251
0.138			0.228	0.182
0.143			0.172	0.224
0.152			0.159	0.294
0.179			0.138	0.219
0.169			0.143	0.212
0.191			0.152	0.288
0.176			0.179	0.248
0.163			0.169	0.264
0.134			0.191	0.341
0.137			0.176	0.202
0.151			0.163	0.222
0.146			0.134	0.19
0.1			0.137	0.225
0.109			0.151	0.261
0.124			0.146	0.219
0.128			0.1	0.227
0.164			0.109	0.224
0.189			0.124	0.258
0.201			0.128	0.271
0.193			0.164	0.215
0.149			0.189	0.252
0.178			0.201	0.261
0.184			0.193	0.283
0.203			0.149	0.225
0.179			0.178	0.193
0.207			0.184	0.221
0.186			0.203	0.227
0.148			0.179	0.278
0.147			0.207	0.23
0.16			0.186	0.23
0.192			0.148	0.269
0.178			0.147	0.273
0.188			0.16	0.288
0.152			0.192	0.194
0.266			0.178	0.196
0.155			0.188	0.213
0.261			0.152	0.205
0.175			0.266	0.223
0.222			0.155	0.199
0.105			0.261	0.233
0.199			0.175	0.209
0.121			0.222	0.244
0.221			0.105	0.219
0.142			0.199	0.249
0.186			0.121	0.222
0.212			0.221	0.211
0.188			0.142	0.226
0.152			0.186	0.104
0.155			0.212	0.245
0.175			0.188	0.326
0.105			0.152	0.201
0.121			0.155	0.297
0.142			0.175	0.262
0.25			0.105	0.237
0.247			0.121	0.272
0.242			0.142	0.302
0.254			0.25	0.212
0.272			0.247	0.269
0.235			0.242	0.241
0.203			0.254	0.131
0.227			0.272	0.243
0.162			0.235	0.231
0.191			0.203	0.138
0.184			0.227	0.242
0.212			0.162	0.256
0.174			0.191	0.149
0.246			0.184	0.255
0.185			0.212	0.266
0.245			0.174	0.159
0.138			0.246	0.248
0.163			0.185	0.215
0.184			0.245	0.223
0.191			0.138	0.266
0.17			0.163	0.282
0.191			0.184	0.209
0.183			0.191	0.229
0.157			0.17	0.205
0.148			0.191	0.243
0.118			0.183	0.285
0.166			0.157	0.224
0.143			0.148	0.261
0.165			0.118	0.263
0.144			0.166	0.34
0.141			0.143	0.316
0.159			0.165	0.186
0.156			0.144	0.234
0.229			0.141	0.244
0.161			0.159	0.195
0.266			0.156	0.204
0.261			0.229	0.203
0.163			0.161	0.16
0.222			0.266	0.155
0.128			0.261	0.179
0.199			0.163	0.172
0.139			0.222	0.167
0.221			0.128	0.179
0.155			0.199	0.242
0.186			0.139	0.297
0.133			0.221	0.276
0.212			0.155	0.228
0.216			0.186	0.214
0.2			0.133	0.151
0.173			0.212	0.196
0.2			0.216	0.194
0.128			0.2	0.158
0.102			0.173	0.298
0.106			0.2	0.298
0.152			0.128	0.214
0.177			0.102	0.37
0.15			0.106	0.37
0.129			0.152	0.234
0.103			0.177	0.352
0.13			0.15	0.352
0.111			0.129	0.197
0.146			0.103	0.293
0.048			0.13	0.293
0.122			0.111	0.184
0.272			0.146	0.252
0.04			0.048	0.252
0.264			0.122	0.239
0.038			0.272	0.274
0.252			0.04	0.274
0.04			0.264	0.197
0.225			0.038	0.262
0.038			0.252	0.262
0.159			0.04	0.229
0.051			0.225	0.265
0.179			0.038	0.236
0.036			0.159	0.222
0.17			0.051	0.236
0.056			0.179	0.276
0.215			0.036	0.269
0.135			0.17	0.281
0.114			0.056	0.188
0.104			0.215	0.271
0.101			0.135	0.157
0.108			0.114	0.23
0.101			0.104	0.211
0.133			0.101	0.181
0.149			0.108	0.197
0.131			0.101	0.204
0.103			0.133	0.2
0.149			0.149	0.229
0.157			0.131	0.174
0.171			0.103	0.36
0.199			0.149	0.184
0.205			0.157	0.248
0.122			0.171	0.206
0.14			0.199	0.348
0.219			0.205	0.14
0.109			0.122	0.316
0.19			0.14	0.205
0.171			0.219	0.172
0.198			0.109	0.271
0.19			0.19	0.179
0.163			0.171	0.273
0.14			0.198	0.166
0.131			0.19	0.282
0.213			0.163	0.154
0.253			0.14	0.176
0.194			0.131	0.279
0.152			0.213	0.271
0.136			0.253	0.232
0.178			0.194	0.275
0.153			0.152	0.297
0.172			0.136	0.214
0.172			0.178	0.207
0.123			0.153	0.19
0.125			0.172	0.284
0.176			0.172	0.217
0.119			0.123	0.311
0.154			0.125	0.254
0.237			0.176	0.266
0.213			0.119	0.276
0.183			0.154	0.108
0.198			0.237	0.262
0.155			0.213	0.258
0.186			0.183	0.285
0.206			0.198	0.33
0.201			0.155	0.306
0.26			0.186	0.424
0.213			0.206	0.24
0.227			0.201	0.323
0.207			0.26	0.289
0.147			0.213	0.225
0.224			0.227	0.279
0.182			0.207	0.259
0.232			0.147	0.222
0.131			0.224	0.268
0.196			0.182	0.198
0.201			0.232	0.182
0.184			0.131	0.214
0.198			0.196	0.308
0.186			0.201	0.372
0.171			0.184	0.158
0.151			0.198	0.342
0.184			0.186	0.289
0.211			0.171	0.335
0.194			0.151	0.343
0.213			0.184	0.294
0.235			0.211	0.233
0.207			0.194	0.23
0.22			0.213	0.226
0.212			0.235	0.205
0.127			0.207	0.254
0.19			0.22	0.25
0.157			0.212	0.263
0.145			0.127	0.259
0.181			0.19	0.282
0.183			0.157	0.25
0.169			0.145	0.201
0.133			0.181	0.284
0.164			0.183	0.239
0.207			0.169	0.286
0.127			0.133	0.31
0.173			0.164	0.268
0.148			0.207	0.235
0.12			0.127	0.26
0.285			0.173	0.292
0.209			0.148	0.279
0.161			0.12	0.248
0.256			0.285	0.273
0.309			0.209	0.283
0.118			0.161	0.247
0.21			0.256	0.247
0.225			0.309	0.256
0.155			0.118	0.256
0.203			0.21	0.158
0.13			0.225	0.158
0.148			0.155	0.211
0.177			0.203	0.211
0.25			0.13	0.21
0.145			0.148	0.21
0.185			0.177	0.191
0.115			0.25	0.191
0.164			0.145	0.224
0.162			0.185	0.224
0.145			0.115	0.233
0.16			0.164	0.233
0.202			0.162	0.266
0.138			0.145	0.266
0.115			0.16	0.186
0.205			0.202	0.186
0.148			0.138	0.25
0.157			0.115	0.25
0.157			0.205	0.194
0.189			0.148	0.194
0.129			0.157	0.274
0.17			0.157	0.274
0.136			0.189	0.211
0.14			0.129	0.211
0.152			0.17	0.222
0.128			0.136	0.222
0.145			0.14	0.238
0.159			0.152	0.238
0.175			0.128	0.301
0.137			0.145	0.301
0.155			0.159	0.272
0.156			0.175	0.272
0.143			0.137	0.339
0.143			0.155	0.334
0.133			0.156	0.321
0.164			0.143	0.391
0.117			0.143	0.151
0.148			0.133	0.349
0.136			0.164	0.365
0.105			0.117	0.345
0.106			0.148	0.304
0.131			0.136	0.311
0.123			0.105	0.254
0.136			0.106	0.264
0.114			0.131	0.261
0.144			0.123	0.271
0.141			0.136	0.254
0.121			0.114	0.246
0.145			0.144	0.252
0.199			0.141	0.269
0.141			0.121	0.264
0.248			0.145	0.229
0.148			0.199	0.231
0.194			0.141	0.254
0.159			0.248	0.207
0.21			0.148	0.252
0.155			0.194	0.254
0.152			0.159	0.269
0.217			0.21	0.288
0.199			0.155	0.276
0.202			0.152	0.142
0.182			0.217	0.334
0.223			0.199	0.16
0.139			0.202	0.296
0.218			0.182	0.233
0.206			0.223	0.126
0.218			0.139	0.22
0.277			0.218	0.221
0.187			0.206	0.281
0.257			0.218	0.282
0.272			0.277	0.241
0.192			0.187	0.235
0.234			0.257	0.283
0.251			0.272	0.24
0.21			0.192	0.241
0.167			0.234	0.255
0.231			0.251	0.23
0.151			0.21	0.336
0.165			0.167	0.293
0.171			0.231	0.334
0.179			0.151	0.335
0.182			0.165	0.3
0.188			0.171	0.197
0.16			0.179	0.143
0.16			0.182	0.26
0.167			0.188	0.264
0.133			0.16	0.267
0.163			0.16	0.311
0.171			0.167	0.248
0.169			0.133	0.347
0.259			0.163	0.309
0.259			0.171	0.218
0.264			0.169	0.354
0.237			0.259	0.416
0.238			0.259	0.327
0.17			0.264	0.381
0.216			0.237	0.328
0.175			0.238	0.384
0.174			0.17	0.253
0.19			0.216	0.325
0.202			0.175	0.251
0.19			0.174	0.295
0.163			0.19	0.232
0.159			0.202	0.367
0.153			0.19	0.226
0.161			0.163	0.273
0.136			0.159	0.26
0.185			0.153	0.234
0.223			0.161	0.307
0.193			0.136	0.288
0.193			0.185	0.288
0.18			0.223	0.335
0.18			0.193	0.342
0.171			0.193
0.209			0.18	0.339
0.22			0.18	0.289
0.134			0.171
0.214			0.209	0.277
0.196			0.22	0.358
0.14			0.134	0.183
0.224			0.214	0.314
0.243			0.196	0.216
0.191			0.14	0.216
0.178			0.224	0.331
0.225			0.243	0.262
0.229			0.191	0.23
0.177			0.178	0.315
0.171			0.225	0.265
0.175			0.229	0.278
0.172			0.177	0.287
0.178			0.171	0.252
0.187			0.175	0.162
0.188			0.172	0.253
0.153			0.178	0.257
0.168			0.187	0.378
0.128			0.188	0.259
0.224			0.153	0.379
0.161			0.168	0.217
0.242			0.128	0.314
0.168			0.224	0.22
0.253			0.161	0.277
0.192			0.242	0.105
0.164			0.168	0.195
0.178			0.253	0.272
0.189			0.192	0.247
0.123			0.164	0.287
0.188			0.178	0.183
0.173			0.189	0.188
0.154			0.123	0.233
0.201			0.188	0.156
0.108			0.173	0.233
0.201			0.154	0.309
0.186			0.201	0.187
0.182			0.108	0.215
0.227			0.201	0.326
0.275			0.186	0.177
0.204			0.182	0.123
0.24			0.227	0.3
0.238			0.275	0.175
0.184			0.204	0.144
0.243			0.24	0.271
0.17			0.238	0.151
0.207			0.184	0.148
0.199			0.243	0.284
0.171			0.17	0.149
0.192			0.207	0.156
0.151			0.199	0.282
0.182			0.171	0.174
0.18			0.192	0.162
0.193			0.151	0.256
0.154			0.182	0.244
0.189			0.18	0.272
0.208			0.193	0.247
0.194			0.154	0.3
0.167			0.189	0.308
0.206			0.208	0.281
0.112			0.194	0.181
0.221			0.167	0.244
0.153			0.206	0.202
0.225			0.112	0.266
0.117			0.221	0.218
0.226			0.153	0.231
0.129			0.225	0.233
0.183			0.117	0.252
0.117			0.226	0.223
0.183			0.129	0.249
0.119			0.183	0.255
0.198			0.117	0.263
0.117			0.183	0.144
0.165			0.119	0.322
0.154			0.198	0.272
0.184			0.117	0.301
0.118			0.165	0.18
0.104			0.154	0.261
0.114			0.184	0.307
0.161			0.118	0.185
0.155			0.104	0.215
0.254			0.114	0.213
0.139			0.161	0.18
0.134			0.155	0.138
0.12			0.254	0.174
0.123			0.139	0.165
0.117			0.134	0.225
0.12			0.12	0.252
0.165			0.123	0.26
0.111			0.117	0.265
0.119			0.12	0.291
0.133			0.165	0.252
0.117			0.111	0.306
0.134			0.119	0.201
0.144			0.133	0.253
0.107			0.117	0.177
0.136			0.134	0.19
0.148			0.144	0.162
0.149			0.107	0.254
0.191			0.136	0.215
0.1			0.148	0.249
0.203			0.149	0.178
0.16			0.191	0.229
0.176			0.1	0.219
0.193			0.203	0.272
0.141			0.16	0.241
0.189			0.176	0.248
0.123			0.193	0.257
0.157			0.141	0.253
0.115			0.189	0.268
0.146			0.123	0.315
0.246			0.157	0.279
0.143			0.115	0.28
0.163			0.146	0.343
0.101			0.246	0.324
0.142			0.143	0.244
0.152			0.163	0.222
0.109			0.101	0.209
0.14			0.142	0.233
0.134			0.152	0.292
0.132			0.109	0.268
0.103			0.14	0.212
0.123			0.134	0.269
0.1			0.132	0.282
0.144			0.103	0.219
0.103			0.123	0.279
0.128			0.1	0.281
0.103			0.144	0.299
0.12			0.103	0.264
0.125			0.128	0.248
0.621			0.103	0.284
0.148			0.12	0.339
0.178			0.125	0.349
0.185			0.621	0.389
0.12			0.148	0.339
0.135			0.178	0.31
0.189			0.185	0.319
0.179			0.12	0.292
0.192			0.135	0.259
0.15			0.189	0.259
0.194			0.179	0.126
0.185			0.192	0.358
0.223			0.15	0.381
0.184			0.194	0.124
0.257			0.185	0.337
0.273			0.223	0.274
0.292			0.184	0.325
0.285			0.257	0.334
0.227			0.273	0.334
0.196			0.292	0.315
0.186			0.285	0.315
0.214			0.227	0.13
0.194			0.196	0.139
0.224			0.186	0.156
0.317			0.214	0.125
0.339			0.194	0.185
0.336			0.224	0.114
0.326			0.317	0.151
0.301			0.339	0.117
0.214			0.336	0.143
0.266			0.326	0.139
0.234			0.301	0.152
0.266			0.214	0.147
0.303			0.266	0.121
0.231			0.234	0.209
0.248			0.266	0.171
0.194			0.303	0.237
0.255			0.231	0.116
0.225			0.248	0.217
0.278			0.194	0.248
0.348			0.255	0.163
0.265			0.225	0.209
0.332			0.278	0.226
0.41			0.348	0.181
0.323			0.265	0.159
0.338			0.332	0.2
0.368			0.41	0.214
0.331			0.323	0.188
0.298			0.338	0.192
0.225			0.368	0.172
0.314			0.331	0.229
0.268			0.298	0.2
0.286			0.225	0.227
0.282			0.314	0.272
0.269			0.268	0.141
0.282			0.286	0.238
0.301			0.282	0.24
0.277			0.269	0.157
0.306			0.282	0.213
0.284			0.301	0.145
0.219			0.277	0.175
0.269			0.306	0.247
0.274			0.284	0.169
0.269			0.219	0.206
0.171			0.269	0.228
0.271			0.274	0.171
0.357			0.269	0.213
0.272			0.171	0.179
0.266			0.271	0.225
0.246			0.357	0.233
0.235			0.272	0.234
0.205			0.266	0.185
0.238			0.246	0.105
0.234			0.235	0.225
0.275			0.205	0.121
0.25			0.238	0.163
0.306			0.234	0.271
0.207			0.275	0.173
0.255			0.25	0.284
0.267			0.306	0.229
0.281			0.207	0.261
0.286			0.255	0.126
0.289			0.267	0.202
0.31			0.281	0.2
0.287			0.286	0.177
0.251			0.289	0.229
0.229			0.31	0.221
0.245			0.287	0.224
0.236			0.251	0.173
0.224			0.229	0.174
0.257			0.245	0.2
0.275			0.236	0.289
0.211			0.224	0.265
0.196			0.257	0.214
0.24			0.275	0.223
0.354			0.211	0.331
0.329			0.196	0.202
0.313			0.24	0.205
0.274			0.354	0.368
0.261			0.329	0.248
0.27			0.313	0.146
0.322			0.274	0.392
0.275			0.261	0.196
0.275			0.27	0.184
0.26			0.322	0.293
0.305			0.275	0.209
0.26			0.275	0.212
0.275			0.26	0.278
0.32			0.305	0.173
0.275			0.26	0.223
0.26			0.275	0.318
0.229			0.32	0.2
0.229			0.275	0.235
0.252			0.26	0.344
0.214			0.229	0.143
0.214			0.229	0.247
0.244			0.252	0.302
0.237			0.214	0.168
0.237			0.214	0.247
0.251			0.244	0.233
0.207			0.237	0.228
0.207			0.237	0.276
0.23			0.251	0.281
0.211			0.207	0.25
0.211			0.207	0.221
0.318			0.23	0.229
0.209			0.211	0.265
0.321			0.211	0.197
0.295			0.318	0.18
0.373			0.209	0.223
0.185			0.321	0.168
0.322			0.295	0.233
0.185			0.373	0.198
0.163			0.185	0.249
0.287			0.322	0.192
0.303			0.185	0.206
0.256			0.163	0.237
0.217			0.287	0.265
0.294			0.303	0.221
0.19			0.256	0.24
0.245			0.217	0.141
0.258			0.294	0.147
0.312			0.19	0.238
0.327			0.245	0.195
0.301			0.258	0.138
0.322			0.312	0.116
0.297			0.327	0.129
0.311			0.301	0.269
0.269			0.322	0.1
0.291			0.297	0.239
0.276			0.311	0.134
0.261			0.269	0.176
0.286			0.291	0.138
0.215			0.276	0.199
0.262			0.261	0.116
0.258			0.286	0.113
0.304			0.215	0.216
0.262			0.262	0.237
0.209			0.258	0.21
0.295			0.304	0.312
0.317			0.262	0.244
0.185			0.209	0.326
0.329			0.295	0.116
0.185			0.317	0.339
0.296			0.185	0.235
0.276			0.329	0.114
0.163			0.185	0.18
0.244			0.296	0.303
0.256			0.276	0.254
0.259			0.163	0.299
0.217			0.244	0.264
0.19			0.256	0.298
0.23			0.259	0.292
0.291			0.217	0.232
0.304			0.19	0.301
0.276			0.23	0.108
0.307			0.291	0.324
0.314			0.304	0.344
0.311			0.276	0.141
0.247			0.307	0.303
0.294			0.314	0.329
0.233			0.311	0.163
0.252			0.247	0.362
0.228			0.294	0.339
0.25			0.233	0.136
0.246			0.252	0.282
0.281			0.228	0.345
0.205			0.25	0.169
0.263			0.246	0.253
0.266			0.281	0.173
0.322			0.205	0.215
0.312			0.263	0.281
0.35			0.266	0.175
0.306			0.322	0.214
0.269			0.312	0.257
0.333			0.35	0.211
0.332			0.306	0.205
0.334			0.269	0.246
0.338			0.333	0.197
0.317			0.332	0.319
0.252			0.334	0.384
0.225			0.338	0.184
0.257			0.317	0.27
0.275			0.252	0.354
0.226			0.225	0.208
0.303			0.257	0.304
0.35			0.275	0.386
0.323			0.226	0.178
0.371			0.303	0.208
0.323			0.35	0.347
0.431			0.323	0.193
0.295			0.371	0.225
0.402			0.323	0.301
0.294			0.431	0.17
0.398			0.295	0.215
0.267			0.402	0.319
0.364			0.294	0.181
0.281			0.398	0.21
0.363			0.267	0.292
0.264			0.364	0.174
0.322			0.281	0.218
0.263			0.363	0.274
0.19			0.264	0.137
0.26			0.322	0.186
0.343			0.263	0.345
0.299			0.19	0.214
0.326			0.26	0.321
0.28			0.343	0.202
0.372			0.299	0.382
0.286			0.326	0.219
0.322			0.28	0.285
0.246			0.372	0.154
0.314			0.286	0.313
0.263			0.322	0.193
0.341			0.246	0.315
0.237			0.314	0.208
0.318			0.263	0.304
0.241			0.341	0.224
0.346			0.237	0.317
0.339			0.318	0.238
0.332			0.241	0.189
0.323			0.346	0.29
0.367			0.339	0.298
0.265			0.332	0.208
0.247			0.323	0.292
0.115			0.367	0.334
0.24			0.265	0.263
0.21			0.247	0.312
0.117			0.115	0.238
0.249			0.24	0.183
0.246			0.21	0.218
0.252			0.117	0.249
0.231			0.249	0.268
0.279			0.246	0.223
0.28			0.252	0.255
0.106			0.231	0.232
0.194			0.279	0.25
0.173			0.28	0.212
0.104			0.106	0.28
0.308			0.194	0.251
0.266			0.173	0.29
0.1			0.104	0.18
0.308			0.308	0.25
0.313			0.266	0.257
0.112			0.1	0.156
0.261			0.308	0.213
0.278			0.313	0.297
0.108			0.112	0.233
0.232			0.261	0.199
0.294			0.278	0.239
0.111			0.108	0.337
0.228			0.232	0.216
0.278			0.294	0.3
0.129			0.111	0.16
0.24			0.228	0.257
0.269			0.278	0.265
0.142			0.129	0.21
0.282			0.24	0.2
0.246			0.269	0.292
0.251			0.142	0.26
0.3			0.282	0.249
0.322			0.246	0.263
0.376			0.251	0.22
0.269			0.3	0.282
0.337			0.322	0.235
0.252			0.376	0.197
0.32			0.269	0.281
0.336			0.337	0.321
0.221			0.252	0.28
0.276			0.32	0.331
0.295			0.336	0.354
0.178			0.221	0.24
0.226			0.276	0.346
0.233			0.295	0.311
0.227			0.178	0.286
0.252			0.226	0.323
0.258			0.233	0.207
0.16			0.227	0.327
0.235			0.252	0.299
0.266			0.258	0.308
0.196			0.16	0.246
0.204			0.235	0.249
0.207			0.266	0.272
0.335			0.196	0.274
0.335			0.204	0.286
0.356			0.207	0.278
0.356			0.335	0.291
0.341			0.335	0.276
0.341			0.356	0.306
0.296			0.356	0.311
0.296			0.341	0.294
0.264			0.341	0.266
0.264			0.296	0.275
0.239			0.296	0.26
0.239			0.264	0.29
0.31			0.264	0.299
0.377			0.239	0.198
0.357			0.239	0.269
0.319			0.31	0.259
0.289			0.377	0.276
0.265			0.357	0.253
0.3			0.319	0.241
0.277			0.289	0.222
0.335			0.265	0.277
0.38			0.3	0.281
0.298			0.277	0.227
0.436			0.335	0.179
0.313			0.38	0.315
0.457			0.298	0.258
0.232			0.436	0.367
0.385			0.313	0.155
0.201			0.457	0.35
0.379			0.232	0.327
0.24			0.385	0.296
0.398			0.201	0.298
0.252			0.379	0.295
0.396			0.24	0.316
0.227			0.398	0.282
0.367			0.252	0.297
0.316			0.396	0.231
0.391			0.227	0.287
0.373			0.367	0.251
0.461			0.316	0.287
0.334			0.391	0.129
0.448			0.373	0.18
0.31			0.461	0.191
0.436			0.334	0.145
0.288			0.448	0.189
0.41			0.31	0.192
0.299			0.436	0.132
0.449			0.288	0.211
0.327			0.41	0.198
0.458			0.299	0.13
0.33			0.449	0.142
0.468			0.327	0.2
0.283			0.458	0.207
0.311			0.33	0.16
0.302			0.468	0.223
0.234			0.283	0.164
0.204			0.311	0.19
0.225			0.302	0.223
0.245			0.234	0.185
0.24			0.204	0.308
0.298			0.225	0.197
0.34			0.245	0.247
0.343			0.24	0.285
0.288			0.298	0.188
0.265			0.34	0.217
0.256			0.343	0.22
0.277			0.288	0.214
0.279			0.265	0.255
0.363			0.256	0.239
0.321			0.277	0.249
0.342			0.279	0.195
0.302			0.363	0.277
0.198			0.321	0.145
0.307			0.342	0.145
0.247			0.302	0.315
0.221			0.198	0.382
0.288			0.307	0.157
0.24			0.247	0.157
0.278			0.221	0.313
0.219			0.288	0.383
0.304			0.24	0.186
0.236			0.278	0.186
0.27			0.219	0.333
0.208			0.304	0.37
0.268			0.236	0.147
0.258			0.27	0.147
0.293			0.208	0.231
0.274			0.268	0.352
0.305			0.258	0.276
0.297			0.293	0.256
0.205			0.274	0.177
0.22			0.305	0.177
0.235			0.297	0.303
0.241			0.205	0.212
0.245			0.22	0.184
0.249			0.235	0.184
0.251			0.241	0.185
0.27			0.245	0.292
0.256			0.249	0.196
0.273			0.251	0.196
0.177			0.27	0.107
0.276			0.256	0.304
0.22			0.273	0.195
0.302			0.177	0.121
0.224			0.276	0.16
0.264			0.22	0.1
0.22			0.302	0.085
0.171			0.224	0.101
0.301			0.264	0.127
0.261			0.22	0.163
0.234			0.171	0.157
0.212			0.301	0.189
0.272			0.261	0.223
0.268			0.234	0.172
0.177			0.212	0.122
0.168			0.272	0.16
0.199			0.268	0.117
0.142			0.177	0.143
0.148			0.168	0.281
0.154			0.199	0.22
0.167			0.142	0.214
0.165			0.148	0.27
0.156			0.154	0.214
0.227			0.167	0.283
0.164			0.165	0.263
0.265			0.156	0.306
0.151			0.227	0.325
0.292			0.164	0.352
0.113			0.265	0.313
0.255			0.151	0.297
0.156			0.292	0.283
0.229			0.113	0.271
0.154			0.255	0.268
0.22			0.156	0.153
0.228			0.229	0.273
0.121			0.154	0.22
0.194			0.22	0.277
0.21			0.228	0.194
0.261			0.121	0.251
0.223			0.194	0.282
0.271			0.21	0.145
0.237			0.261	0.141
0.289			0.223	0.189
0.156			0.271	0.155
0.22			0.237	0.174
0.199			0.289	0.163
0.234			0.156	0.211
0.189			0.22	0.159
0.237			0.199	0.281
0.232			0.234	0.322
0.235			0.189	0.382
0.288			0.237	0.366
0.236			0.232	0.333
0.254			0.235	0.272
0.316			0.288	0.29
0.271			0.236	0.293
0.317			0.254	0.317
0.26			0.316	0.163
0.325			0.271	0.207
0.215			0.317	0.24
0.245			0.26	0.133
0.263			0.325	0.112
0.242			0.215	0.123
0.258			0.245	0.067
0.231			0.263	0.133
0.174			0.242	0.285
0.272			0.258	0.234
0.203			0.231	0.219
0.283			0.174	0.242
0.231			0.272	0.292
0.282			0.203	0.345
0.223			0.283	0.26
0.178			0.231	0.182
0.231			0.282	0.21
0.218			0.223	0.201
0.181			0.178	0.258
0.218			0.231	0.25
0.204			0.218	0.208
0.345			0.181	0.19
0.153			0.218	0.196
0.275			0.204	0.146
0.387			0.345	0.166
0.287			0.153	0.166
0.218			0.275	0.302
0.391			0.387	0.229
0.29			0.287	0.164
0.25			0.218	0.313
0.233			0.391	0.308
0.225			0.29	0.106
0.25			0.25	0.275
0.194			0.233	0.18
0.311			0.225	0.129
0.296			0.25	0.25
0.194			0.194	0.211
0.126			0.311	0.146
0.28			0.296	0.227
0.266			0.194	0.219
0.184			0.126	0.127
0.224			0.28	0.227
0.219			0.266	0.243
0.141			0.184	0.171
0.124			0.224	0.22
0.32			0.219	0.253
0.327			0.141	0.27
0.193			0.124	0.197
0.37			0.32	0.226
0.318			0.327	0.16
0.306			0.193	0.304
0.188			0.37	0.269
0.276			0.318	0.265
0.334			0.306	0.194
0.162			0.188	0.263
0.275			0.276	0.318
0.381			0.334	0.17
0.12			0.162	0.185
0.246			0.275	0.234
0.123			0.381	0.284
0.236			0.12	0.118
0.259			0.246	0.265
0.281			0.123	0.204
0.305			0.236	0.164
0.201			0.259	0.135
0.202			0.281	0.153
0.173			0.305	0.177
0.366			0.201	0.245
0.199			0.202	0.151
0.364			0.173	0.154
0.248			0.366	0.214
0.379			0.199	0.303
0.25			0.364	0.139
0.219			0.248	0.128
0.296			0.379	0.209
0.199			0.25	0.245
0.306			0.219	0.528
0.199			0.296	0.288
0.317			0.199	0.304
0.163			0.306	0.388
0.273			0.199	0.277
0.288			0.317	0.266
0.194			0.163	0.408
0.339			0.273	0.311
0.331			0.288	0.319
0.193			0.194	0.341
0.145			0.339	0.206
0.144			0.331	0.202
0.156			0.193	0.311
0.248			0.145	0.211
0.118			0.144	0.245
0.261			0.156	0.294
0.124			0.248	0.235
0.283			0.118	0.24
0.273			0.261	0.286
0.19			0.124	0.246
0.378			0.283	0.253
0.209			0.273	0.294
0.338			0.19	0.257
0.22			0.378	0.262
0.314			0.209	0.22
0.172			0.338	0.3
0.263			0.22	0.376
0.21			0.314	0.258
0.24			0.172	0.378
0.226			0.263	0.334
0.195			0.21	0.303
0.228			0.24	0.352
0.241			0.226	0.333
0.169			0.195	0.323
0.23			0.228	0.289
0.122			0.241	0.229
0.369			0.169	0.277
0.15			0.23	0.279
0.354			0.122	0.177
0.146			0.369	0.282
0.368			0.15	0.273
0.108			0.354	0.113
0.269			0.146	0.285
0.113			0.368	0.298
0.331			0.108	0.22
0.306			0.269	0.247
0.126			0.113	0.287
0.15			0.331	0.294
0.355			0.306	0.361
0.34			0.126	0.262
0.109			0.15	0.359
0.271			0.355	0.308
0.3			0.34	0.381
0.124			0.109	0.352
0.324			0.271	0.347
0.347			0.3	0.394
0.318			0.124	0.338
0.304			0.324	0.323
0.27			0.347	0.355
0.293			0.318	0.318
0.216			0.304	0.285
0.274			0.27	0.305
0.236			0.293	0.187
0.282			0.216	0.291
0.266			0.274	0.308
0.281			0.236	0.237
0.247			0.282	0.251
0.295			0.266	0.252
0.181			0.281	0.314
0.284			0.247	0.272
0.222			0.295	0.277
0.267			0.181	0.304
0.195			0.284	0.268
0.293			0.222	0.243
0.149			0.267	0.313
0.267			0.195	0.755
0.173			0.293	0.333
0.206			0.149	0.308
0.149			0.267	0.345
0.233			0.173	0.347
0.154			0.206	0.288
0.253			0.149	0.331
0.202			0.233	0.31
0.115			0.154	0.212
0.247			0.253	0.262
0.352			0.202	0.226
0.26			0.115	0.251
0.384			0.247	0.252
0.329			0.352	0.271
0.272			0.26	0.302
0.223			0.384	0.245
0.276			0.329	0.278
0.203			0.272	0.281
0.218			0.223	0.299
0.233			0.276	0.243
0.24			0.203	0.326
0.249			0.218	0.332
0.271			0.233	0.343
0.195			0.24	0.313
0.258			0.249	0.355
0.185			0.271	0.337
0.407			0.195	0.364
0.169			0.258	0.342
0.348			0.185	0.374
0.212			0.407	0.229
0.339			0.169	0.244
0.199			0.348	0.248
0.299			0.212	0.258
0.2			0.339	0.321
0.27			0.199	0.287
0.204			0.299	0.258
0.239			0.2	0.277
0.24			0.27	0.296
0.247			0.204	0.279
0.182			0.239	0.28
0.143			0.24	0.321
0.196			0.247	0.287
0.328			0.182	0.28
0.215			0.143	0.3
0.17			0.196	0.205
0.312			0.328	0.257
0.183			0.215	0.441
0.178			0.17	0.224
0.309			0.312	0.317
0.215			0.183	0.427
0.184			0.178	0.233
0.142			0.309	0.329
0.162			0.215	0.477
0.238			0.184	0.159
0.183			0.142	0.33
0.14			0.162	0.265
0.184			0.238	0.26
0.24			0.183	0.351
0.169			0.14	0.238
0.467			0.184	0.261
0.487			0.24	0.39
0.488			0.169	0.128
0.376			0.467	0.268
0.391			0.487	0.367
0.346			0.488	0.145
0.386			0.376	0.283
0.356			0.391	0.244
0.207			0.346	0.251
0.33			0.386	0.32
0.288			0.356	0.436
0.306			0.207	0.304
0.238			0.33	0.363
0.338			0.288	0.442
0.26			0.306	0.389
0.267			0.238	0.358
0.163			0.338	0.469
0.217			0.26	0.363
0.177			0.267	0.319
0.21			0.163	0.432
0.221			0.217	0.288
0.23			0.177	0.383
0.209			0.21	0.344
0.153			0.221	0.291
0.155			0.23	0.337
0.211			0.209	0.372
0.197			0.153	0.358
0.28			0.155	0.373
0.295			0.211	0.299
0.183			0.197	0.173
0.168			0.28	0.285
0.219			0.295	0.307
0.274			0.183	0.378
0.238			0.168	0.408
0.26			0.219	0.405
0.185			0.274	0.4
0.214			0.238	0.392
0.218			0.26	0.42
0.239			0.185	0.35
0.212			0.214	0.392
0.249			0.218	0.304
0.114			0.239	0.346
0.228			0.212	0.298
0.228			0.249	0.333
0.214			0.114	0.29
0.125			0.228	0.315
0.239			0.228	0.294
0.299			0.214	0.293
0.218			0.125	0.394
0.26			0.239	0.367
0.256			0.299	0.401
0.296			0.218	0.346
0.245			0.26	0.411
0.262			0.256	0.427
0.218			0.296	0.408
0.18			0.245	0.377
0.196			0.262	0.441
0.233			0.218	0.349
0.184			0.18	0.376
0.21			0.196	0.253
0.183			0.233	0.335
0.154			0.184	0.331
0.21			0.21	0.295
0.209			0.183	0.321
0.33			0.154	0.295
0.229			0.21	0.327
0.28			0.209	0.301
0.225			0.33	0.311
0.194			0.229	0.278
0.181			0.28	0.284
0.214			0.225	0.317
0.221			0.194	0.201
0.222			0.181	0.289
0.201			0.214	0.363
0.194			0.221	0.39
0.216			0.222	0.343
0.238			0.201	0.366
0.197			0.194	0.302
0.257			0.216	0.239
0.198			0.238	0.254
0.277			0.197	0.25
0.273			0.257	0.285
0.281			0.198	0.274
0.238			0.277	0.281
0.296			0.273	0.129
0.313			0.281	0.289
0.175			0.238	0.281
0.237			0.296	0.326
0.201			0.313	0.126
0.245			0.175	0.28
0.221			0.237	0.306
0.258			0.201	0.28
0.246			0.245	0.169
0.206			0.221	0.324
0.207			0.258	0.239
0.261			0.246	0.192
0.239			0.206	0.167
0.199			0.207	0.282
0.259			0.261	0.246
0.136			0.239	0.275
0.231			0.199	0.283
0.226			0.259	0.353
0.167			0.136	0.187
0.307			0.231	0.333
0.158			0.226	0.271
0.241			0.167	0.139
0.34			0.307	0.394
0.2			0.158	0.324
0.303			0.241	0.178
0.303			0.34	0.378
0.161			0.2	0.33
0.229			0.303	0.337
0.208			0.303	0.308
0.152			0.161	0.249
0.195			0.229	0.255
0.247			0.208	0.137
0.158			0.152	0.302
0.198			0.195	0.286
0.212			0.247	0.301
0.201			0.158	0.293
0.18			0.198	0.297
0.195			0.212	0.308
0.18			0.201	0.366
0.2			0.18	0.276
0.24			0.195	0.429
0.227			0.18	0.377
0.28			0.2	0.419
0.318			0.24	0.353
0.341			0.227	0.411
0.264			0.28	0.434
0.356			0.318	0.361
0.273			0.341	0.268
0.332			0.264	0.396
0.283			0.356	0.279
0.231			0.273	0.284
0.236			0.332	0.223
0.19			0.283	0.341
0.279			0.231	0.344
0.222			0.236	0.313
0.249			0.19	0.282
0.212			0.279	0.331
0.221			0.222	0.303
0.227			0.249	0.299
0.221			0.212	0.31
0.208			0.221	0.299
0.25			0.227	0.295
0.101			0.221	0.178
0.253			0.208	0.326
0.267			0.25	0.23
0.291			0.101	0.327
0.289			0.253	0.328
0.33			0.267	0.332
0.324			0.291	0.228
0.271			0.289	0.256
0.287			0.33	0.238
0.224			0.324	0.289
0.208			0.271	0.264
0.189			0.287	0.355
0.244			0.224	0.306
0.253			0.208	0.325
0.244			0.189	0.298
0.238			0.244	0.278
0.228			0.253	0.268
0.222			0.244	0.278
0.189			0.238	0.244
0.187			0.228	0.274
0.234			0.222	0.334
0.305			0.189	0.319
0.258			0.187	0.286
0.298			0.234	0.261
0.225			0.305	0.258
0.247			0.258	0.274
0.214			0.298	0.182
0.21			0.225	0.174
0.222			0.247	0.174
0.22			0.214	0.145
0.214			0.21	0.148
0.222			0.222	0.17
0.178			0.22	0.187
0.189			0.214	0.223
0.153			0.222	0.122
0.176			0.178	0.191
0.3			0.189	0.175
0.282			0.153	0.126
0.145			0.176	0.151
0.237			0.3	0.13
0.123				0.168
0.129
0.117
0.238
0.201
0.142
0.202
0.237
0.231
0.212
0.266
0.266
0.257
0.282
0.271
0.212
0.249
0.245
0.311
0.223
0.144
0.193
0.182
0.232
0.211
0.182
0.213
0.209
0.133
0.195
0.181
0.143
0.262
0.204
0.166
0.205
0.126
0.168
0.177
0.424
0.275
0.397
0.272
0.404
0.28
0.406
0.261
0.391
0.235
0.439
0.348
0.457
0.318
0.45
0.282
0.427
0.278
0.405
0.282
0.433
0.295
0.431
0.339
0.372
0.217
0.28
0.255
0.249
0.247
0.256
0.242
0.253
0.167
0.204
0.23
0.168
0.208
0.196
0.23
0.227
0.232
0.248
0.294
0.201
0.236
0.24
0.257
0.263
0.244
0.251
0.294
0.237
0.245
0.203
0.235
0.211
0.185
0.224
0.277
0.187
0.212
0.232
0.227
0.24
0.264
0.206
0.273
0.286
0.297
0.295
0.314
0.262
0.266
0.208
0.253
0.201
0.215
0.175
0.229
0.165
0.226
0.221
0.16
0.246
0.202
0.188
0.232
0.255
0.26
0.199
0.258
0.274
0.283
0.305
0.206
0.248
0.201
0.213
0.201
0.231
0.152
0.207
0.11
0.219
0.22
0.212
0.221
0.226
0.276
0.312
0.212
0.276
0.208
0.241
0.162
0.218
0.18
0.208
0.176
0.212
0.24
0.231
0.223
0.157
0.244
0.211
0.181
0.251
0.182
0.224
0.294
0.219
0.212
0.288
0.248
0.264
0.341
0.202
0.222
0.19
0.225
0.261
0.219
0.227
0.224
0.258
0.271
0.215
0.252
0.261
0.283
0.225
0.193
0.221
0.227
0.278
0.23
0.23
0.269
0.273
0.288
0.194
0.196
0.213
0.205
0.223
0.199
0.233
0.209
0.244
0.219
0.249
0.222
0.211
0.226
0.104
0.245
0.326
0.201
0.297
0.262
0.237
0.272
0.302
0.212
0.269
0.241
0.131
0.243
0.231
0.138
0.242
0.256
0.149
0.255
0.266
0.159
0.248
0.215
0.223
0.266
0.282
0.209
0.229
0.205
0.243
0.285
0.224
0.261
0.263
0.34
0.316
0.186
0.234
0.244
0.195
0.204
0.203
0.16
0.155
0.179
0.172
0.167
0.179
0.242
0.297
0.276
0.228
0.214
0.151
0.196
0.194
0.158
0.298
0.298
0.214
0.37
0.37
0.234
0.352
0.352
0.197
0.293
0.293
0.184
0.252
0.252
0.239
0.274
0.274
0.197
0.262
0.262
0.229
0.265
0.236
0.222
0.236
0.276
0.269
0.281
0.188
0.271
0.157
0.23
0.211
0.181
0.197
0.204
0.2
0.229
0.174
0.36
0.184
0.248
0.206
0.348
0.14
0.316
0.205
0.172
0.271
0.179
0.273
0.166
0.282
0.154
0.176
0.279
0.271
0.232
0.275
0.297
0.214
0.207
0.19
0.284
0.217
0.311
0.254
0.266
0.276
0.108
0.262
0.258
0.285
0.33
0.306
0.424
0.24
0.323
0.289
0.225
0.279
0.259
0.222
0.268
0.198
0.182
0.214
0.308
0.372
0.158
0.342
0.289
0.335
0.343
0.294
0.233
0.23
0.226
0.205
0.254
0.25
0.263
0.259
0.282
0.25
0.201
0.284
0.239
0.286
0.31
0.268
0.235
0.26
0.292
0.279
0.248
0.273
0.283
0.247
0.247
0.256
0.256
0.158
0.158
0.211
0.211
0.21
0.21
0.191
0.191
0.224
0.224
0.233
0.233
0.266
0.266
0.186
0.186
0.25
0.25
0.194
0.194
0.274
0.274
0.211
0.211
0.222
0.222
0.238
0.238
0.301
0.301
0.272
0.272
0.339
0.334
0.321
0.391
0.151
0.349
0.365
0.345
0.304
0.311
0.254
0.264
0.261
0.271
0.254
0.246
0.252
0.269
0.264
0.229
0.231
0.254
0.207
0.252
0.254
0.269
0.288
0.276
0.142
0.334
0.16
0.296
0.233
0.126
0.22
0.221
0.281
0.282
0.241
0.235
0.283
0.24
0.241
0.255
0.23
0.336
0.293
0.334
0.335
0.3
0.197
0.143
0.26
0.264
0.267
0.311
0.248
0.347
0.309
0.218
0.354
0.416
0.327
0.381
0.328
0.384
0.253
0.325
[truncated: 1,001 more rows]

## Sheet: Effect of n - sort of
What if we remove the effect of the big n (which would reduce the standard deviation in the diversity set)?
In this analysis, the first 349 of the Diversity set and the complete oncology set (349 samples) were compared using a t-test.
This is a garbage-y comparison.
Div Set	Oncology Set
0.2	0.224			Samples are sorted in ascending order by date.
0.201	0.331			Two samples were removed from each set - both samples were in the first half of the semester.
0.235	0.214
0.236	0.243			GraphPad
0.254	0.385			Unpaired t-test
0.248	0.264
0.223	0.244
0.211	0.333
0.168	0.242
0.246	0.269
0.181	0.24
0.185	0.184
0.194	0.256
0.177	0.264
0.175	0.126
0.202	0.223
0.163	0.29
0.214	0.212
0.219	0.226
0.155	0.296
0.172	0.208
0.214	0.19
0.109	0.294
0.134	0.219
0.206	0.161
0.226	0.186
0.173	0.133
0.205	0.144
0.248	0.172
0.17	0.218
0.204	0.222
0.218	0.184
0.153	0.204
0.174	0.176
0.194	0.152
0.194	0.162
0.141	0.118
0.139	0.152
0.134	0.106
0.179	0.144			Conclusion:
0.143	0.149			The means are significantly different when controlled for time in the semester.
0.15	0.201			The larger standard deviation for the whole diversity set is likely due to the drift in the absorbances from the beginning to the end of the semester
0.185	0.153
0.192	0.151			BUT this is wrong because both sets spanned the whole semester.
0.153	0.231			This is a comparison of the mean oncology set (performed from September to November) with the diversity set from the first two days of testing.
0.165	0.214			ALSO, these aren't the same students!
0.205	0.132
0.185	0.15
0.127	0.139
0.171	0.193
0.178	0.175
0.136	0.222
0.122	0.143
0.155	0.209
0.126	0.132
0.162	0.166
0.256	0.112
0.125	0.185
0.219	0.122
0.164	0.15
0.2	0.122
0.14	0.182
0.241	0.168
0.166	0.143
0.224	0.316
0.158	0.214
0.195	0.12
0.191	0.375
0.208	0.243
0.174	0.131
0.164	0.376
0.208	0.242
0.232	0.103
0.196	0.24
0.159	0.312
0.195	0.3
0.197	0.256
0.167	0.126
0.131	0.288
0.172	0.212
0.163	0.125
0.215	0.324
0.176	0.208
0.129	0.12
0.213	0.303
0.156	0.219
0.103	0.178
0.203	0.208
0.163	0.423
0.224	0.24
0.11	0.458
0.18	0.225
0.144	0.468
0.193	0.17
0.293	0.391
0.201	0.161
0.21	0.387
0.186	0.173
0.228	0.37
0.206	0.185
0.3	0.39
0.169	0.385
0.201	0.158
0.172	0.193
0.178	0.113
0.286	0.182
0.202	0.189
0.151	0.18
0.244	0.222
0.148	0.196
0.159	0.16
0.175	0.209
0.183	0.166
0.171	0.128
0.138	0.153
0.202	0.177
0.194	0.185
0.18	0.15
0.143	0.141
0.168	0.179
0.22	0.119
0.18	0.182
0.152	0.168
0.183	0.13
0.209	0.211
0.235	0.145
0.15	0.171
0.149	0.131
0.177	0.184
0.179	0.138
0.19	0.486
0.116	0.193
0.189	0.159
0.111	0.183
0.148	0.21
0.179	0.528
0.143	0.2
0.166	0.175
0.201	0.214
0.147	0.192
0.126	0.53
0.137	0.121
0.193	0.171
0.123	0.173
0.122	0.162
0.117	0.48
0.118	0.159
0.17	0.142
0.118	0.155
0.149	0.434
0.13	0.143
0.27	0.185
0.14	0.22
0.178	0.505
0.121	0.122
0.154	0.166
0.132	0.211
0.184	0.241
0.136	0.496
0.128	0.217
0.129	0.193
0.203	0.233
0.179	0.479
0.207	0.206
0.186	0.166
0.148	0.119
0.147	0.187
0.16	0.222
0.192	0.197
0.178	0.216
0.188	0.191
0.152	0.252
0.266	0.159
0.155	0.204
0.261	0.202
0.175	0.161
0.222	0.16
0.105	0.123
0.199	0.183
0.121	0.197
0.221	0.168
0.142	0.154
0.186	0.15
0.212	0.157
0.188	0.126
0.152	0.143
0.155	0.188
0.175	0.184
0.105	0.121
0.121	0.206
0.142	0.189
0.25	0.275
0.247	0.166
0.242	0.204
0.254	0.215
0.272	0.296
0.235	0.172
0.203	0.123
0.227	0.127
0.162	0.142
0.191	0.13
0.184	0.189
0.212	0.12
0.174	0.124
0.246	0.266
0.185	0.119
0.245	0.158
0.138	0.201
0.163	0.168
0.184	0.158
0.191	0.267
0.17	0.206
0.191	0.181
0.183	0.22
0.157	0.135
0.148	0.135
0.118	0.182
0.166	0.135
0.143	0.14
0.165	0.225
0.144	0.119
0.141	0.116
0.159	0.177
0.156	0.155
0.229	0.178
0.161	0.202
0.266	0.222
0.261	0.307
0.163	0.219
0.222	0.327
0.128	0.205
0.199	0.249
0.139	0.17
0.221	0.218
0.155	0.188
0.186	0.233
0.133	0.138
0.212	0.241
0.207	0.16
0.33	0.332
0.288	0.214
0.306	0.304
0.238	0.231
0.338	0.222
0.26	0.372
0.267	0.225
0.163	0.195
0.217	0.369
0.177	0.277
0.21	0.173
0.221	0.259
0.23	0.183
0.209	0.174
0.153	0.214
0.155	0.211
0.211	0.178
0.197	0.251
0.28	0.235
0.295	0.139
0.183	0.258
0.168	0.236
0.219	0.139
0.274	0.259
0.238	0.217
0.26	0.112
0.185	0.137
0.214	0.158
0.218	0.277
0.239	0.123
0.212	0.333
0.249	0.149
0.114	0.145
0.228
0.228	0.187
0.214	0.109
0.125	0.228
0.239	0.252
0.299	0.122
0.218	0.256
0.26	0.123
0.256	0.253
0.296	0.125
0.245	0.23
0.262	0.136
0.218	0.175
0.18	0.25
0.196	0.23
0.233	0.255
0.184	0.207
0.21	0.25
0.183	0.136
0.154	0.154
0.21	0.235
0.209
0.33	0.132
0.229	0.192
0.28	0.191
0.225	0.2
0.194	0.117
0.181	0.142
0.214	0.186
0.221	0.113
0.222	0.195
0.201	0.22
0.194	0.184
0.216	0.215
0.238	0.3
0.197	0.2
0.257	0.264
0.198	0.234
0.277	0.337
0.273	0.254
0.281	0.174
0.238	0.22
0.296	0.36
0.313	0.21
0.175	0.169
0.237	0.328
0.201	0.169
0.245	0.118
0.221	0.214
0.258	0.273
0.246	0.151
0.206	0.126
0.207	0.208
0.261	0.308
0.239	0.205
0.199	0.249
0.259	0.325
0.136	0.123
0.231	0.291
0.226	0.162
0.167	0.275
0.307	0.108
0.158	0.305
0.241	0.192
0.34	0.359
0.2	0.107
0.303	0.397
0.303	0.104
0.161	0.152
0.229	0.353
0.208	0.151
0.152	0.326
0.195	0.136
0.247	0.327
0.158	0.122
0.198	0.339
0.212	0.107
0.201	0.326
0.18	0.124

## Sheet: Data Re-analysis Div Set
Date	Researcher	Drug Number	Group #	Absorbance - duplicate 1 (600nm)	Absorbance - duplicate 2 (600nm)	Mean Abs of duplicates - italics = potentially interesting; hits are highlighted (conditional formatting)	Ampicillin Absorbance	DMSO Absorbance	Avg of Researcher Results	NSC Number	Link to PubChem	Comments	Mean A600 for DMSO (all students)	Standard deviation	2 X Standard Deviation	Mean +/- 2 Standard Deviations
2016-09-26	Caeli	2016-01-01	1	0.178	0.158	0.168	0.038	0.2		18473	18473		0.235901	0.071856	0.143712	0.0921896	0.379613
2016-09-26	Pranathi	2016-01-01	1	0.206	0.249	0.2275	0.042	0.201		18473	18473
2016-09-26	Kyle	2016-01-01	1	0.248	0.235	0.2415	0.04	0.235	0.212333	18473	18473
2016-09-26	Pranathi	2016-01-02	1	0.188	0.22	0.204	0.038	0.236		30041	30041
2016-09-26	Kyle	2016-01-02	1	0.251	0.242	0.2465	0.037	0.254	0.22525	30041	30041		1. Identify outliers in the controls.
2016-09-26	Caeli	2016-01-03	1	0.192	0.204	0.198	0.036	0.248		38968	38968
2016-09-26	Pranathi	2016-01-03	1	0.253	0.215	0.234	0.037	0.223		38968	38968		Ampicillin controls:
2016-09-26	Kyle	2016-01-03	1	0.308	0.253	0.2805	0.037	0.211	0.2375	38968	38968
2016-09-26	Pranathi	2016-01-04	1	0.198	0.169	0.1835	0.038	0.168		42633	42633		Using GraphPad, Grubbs' test (ESD method - extreme studentized deviate)
2016-09-26	Caeli	2016-01-04	1	0.186	0.186	0.186	0.037	0.246		42633	42633		Alpha 0.05. two-sided
2016-09-26	Kyle	2016-01-04	1	0.267	0.215	0.241	0.038	0.181	0.2035	42633	42633
2016-09-26	Pranathi	2016-01-05	1	0.145	0.192	0.1685	0.038	0.185		48231	48231		1554 Sienna .401, Z = 10.02
2016-09-26	Caeli	2016-01-05	1	0.181	0.19	0.1855	0.037	0.194		48231	48231		2723 listed as 37.000 - cell formatting issue, changed to 0.037
2016-09-26	Kyle	2016-01-05	1	0.239	0.225	0.232	0.038	0.177	0.195333	48231	48231
2016-09-26	Pranathi	2016-01-06	1	0.137	0.131	0.134	0.039	0.175		65248	65248
2016-09-26	Kyle	2016-01-06	1	0.178	0.16	0.169	0.038	0.202	0.1515	65248	65248		DMSO controls:
2016-09-26	Pranathi	2016-01-07	1	0.146	0.165	0.1555	0.04	0.163		75071	75071
2016-09-26	Caeli	2016-01-07	1	0.181	0.172	0.1765	0.038	0.214		75071	75071		cell 648, absorbance is .621 (Kyle L.)
2016-09-26	Kyle	2016-01-07	1	0.256	0.235	0.2455	0.038	0.219	0.1925	75071	75071
2016-09-26	Caeli	2016-01-08	1	0.17	0.199	0.1845	0.038	0.155		113532	113532		2. Eliminate DMSO outlier
2016-09-26	Pranathi	2016-01-08	1	0.185	0.209	0.197	0.038	0.172		113532	113532
2016-09-26	Kyle	2016-01-08	1	0.245	0.235	0.24	0.037	0.214	0.207167	113532	113532		Before:
2016-09-26	Nate	2016-02-01	2	0.095	0.098	0.0965	0.038	0.109		122276	122276		Mean .236
2016-09-26	Isabella	2016-02-01	2	0.114	0.122	0.118	0.038	0.134		122276	122276		Stdev .072
2016-09-26	Avery	2016-02-01	2	0.142	0.168	0.155	0.037	0.206		122276	122276		Range .092 to .38
2016-09-26	Madi	2016-02-01	2	0.135	0.201	0.168	0.036	0.226	0.134375	122276	122276
2016-09-26	Isabella	2016-02-02	2	0.151	0.137	0.144	0.038	0.173		123797	123797		After elimination:
2016-09-26	Avery	2016-02-02	2	0.23	0.173	0.2015	0.037	0.205		123797	123797		Mean .236
2016-09-26	Madi	2016-02-02	2	0.211	0.213	0.212	0.038	0.248	0.185833	123797	123797		Stdev .07(18)
2016-09-26	Isabella	2016-02-03	2	0.164	0.177	0.1705	0.036	0.17		135857	135857		Range .092 to .38
2016-09-26	Avery	2016-02-03	2	0.2	0.198	0.199	0.036	0.204		135857	135857
2016-09-26	Madi	2016-02-03	2	0.232	0.229	0.2305	0.036	0.218	0.2	135857	135857
2016-09-26	Nate	2016-02-04	2	0.152	0.133	0.1425	0.041	0.153		148304	148304		Conclusion:
2016-09-26	Isabella	2016-02-04	2	0.174	0.174	0.174	0.037	0.174		148304	148304		An outlier test did not change the range used to determine hits
2016-09-26	Avery	2016-02-04	2	0.204	0.159	0.1815	0.036	0.194		148304	148304		The problem of failed ampicillin persists but does not affect whether a drug is considered a hit by our current methods.
2016-09-26	Madi	2016-02-04	2	0.2	0.172	0.186	0.037	0.194	0.171	148304	148304
2016-09-26	Isabella	2016-02-05	2	0.118	0.129	0.1235	0.037	0.141		149877	149877
2016-09-26	Avery	2016-02-05	2	0.136	0.192	0.164	0.039	0.139		149877	149877
2016-09-26	Nate	2016-02-05	2	0.163	0.166	0.1645	0.048	0.134		149877	149877
2016-09-26	Madi	2016-02-05	2	0.189	0.189	0.189	0.036	0.179	0.16025	149877	149877
2016-09-26	Nate	2016-02-06	2	0.163	0.149	0.156	0.037	0.143		173969	173969
2016-09-26	Isabella	2016-02-06	2	0.179	0.174	0.1765	0.037	0.15		173969	173969
2016-09-26	Avery	2016-02-06	2	0.194	0.163	0.1785	0.038	0.185		173969	173969
2016-09-26	Madi	2016-02-06	2	0.19	0.195	0.1925	0.036	0.192	0.175875	173969	173969
2016-09-26	Nate	2016-02-07	2	0.157	0.149	0.153	0.049	0.153		200686	200686
2016-09-26	Isabella	2016-02-07	2	0.162	0.162	0.162	0.038	0.165		200686	200686
2016-09-26	Madi	2016-02-07	2	0.199	0.197	0.198	0.037	0.205		200686	200686
2016-09-26	Avery	2016-02-07	2	0.235	0.2	0.2175	0.038	0.185	0.182625	200686	200686
2016-09-26	Nate	2016-02-08	2	0.039	0.044	0.0415	0.037	0.127		679449	679449	Hit for drug 8, other three samples tested were not hits.
2016-09-26	Madi	2016-02-08	2	0.038	0.172	0.105	0.036	0.171		679449	679449
2016-09-26	Avery	2016-02-08	2	0.172	0.16	0.166	0.037	0.178		679449	679449
2016-09-26	Isabella	2016-02-08	2	0.179	0.163	0.171	0.037	0.136	0.147333	679449	679449
2016-09-26	Jordan	2016-03-01	3a	0.111	0.104	0.1075	0.036	0.122		4135	4135
2016-09-26	Mason	2016-03-01	3	0.223	0.161	0.192	0.046	0.155	0.14975	4135	4135
2016-09-26	Jordan	2016-03-02	3a	0.139	0.135	0.137	0.037	0.126	--	4426	4426
2016-09-26	Jordan	2016-03-03	3a	0.152	0.146	0.149	0.037	0.162		4936	4936
2016-09-26	Mason	2016-03-03	3	0.223	0.272	0.2475	0.041	0.256	0.19825	4936	4936
2016-09-26	Jordan	2016-03-04	3a	0.157	0.134	0.1455	0.036	0.125		5784	5784
2016-09-26	Mason	2016-03-04	3	0.207	0.248	0.2275	0.041	0.219	0.1865	5784	5784
2016-09-26	Jordan	2016-03-05	3a	0.164	0.162	0.163	0.036	0.164		7606	7606
2016-09-26	Mason	2016-03-05	3	0.193	0.202	0.1975	0.042	0.2	0.18025	7606	7606
2016-09-26	Jordan	2016-03-06	3a	0.042	0.159	0.1005	0.039	0.14		7950	7950
2016-09-26	Mason	2016-03-06	3	0.191	0.193	0.192	0.043	0.241	0.14625	7950	7950
2016-09-26	Jordan	2016-03-07	3a	0.137	0.144	0.1405	0.037	0.166		9441	9441
2016-09-26	Mason	2016-03-07	3	0.183	0.197	0.19	0.044	0.224	0.16525	9441	9441
2016-09-26	Jordan	2016-03-08	3a	0.156	0.148	0.152	0.037	0.158		9489	9489
2016-09-26	Mason	2016-03-08	3	0.165	0.176	0.1705	0.042	0.195	0.16125	9489	9489
2016-09-26	Lauren	2016-04-01	4	0.126	0.165	0.1455	0.037	0.191		10427	10427
2016-09-26	Rathan	2016-04-01	4	0.192	0.186	0.189	0.061	0.208		10427	10427	AMP not a hit. Error?
2016-09-26	Emma B	2016-04-01	4	0.186	0.224	0.205	0.035	0.174	0.179833	10427	10427
2016-09-26	Rathan	2016-04-02	4	0.163	0.156	0.1595	0.043	0.164		10772	10772
2016-09-26	Lauren	2016-04-02	4	0.148	0.175	0.1615	0.037	0.208		10772	10772
2016-09-26	Emma B	2016-04-02	4	0.17	0.178	0.174	0.035	0.232	0.165	10772	10772
2016-09-26	Lauren	2016-04-03	4	0.097	0.177	0.137	0.036	0.196		11128	11128
2016-09-26	Rathan	2016-04-03	4	0.139	0.153	0.146	0.04	0.159		11128	11128
2016-09-26	Emma B	2016-04-03	4	0.228	0.2	0.214	0.036	0.195	0.165667	11128	11128
2016-09-26	Emma B	2016-04-04	4	0.118	0.096	0.107	0.035	0.197		11141	11141
2016-09-26	Lauren	2016-04-04	4	0.085	0.162	0.1235	0.037	0.167		11141	11141
2016-09-26	Rathan	2016-04-04	4	0.105	0.147	0.126	0.041	0.131	0.118833	11141	11141
2016-09-26	Rathan	2016-04-05	4	0.147	0.1	0.1235	0.041	0.172		12588	12588
2016-09-26	Lauren	2016-04-05	4	0.149	0.156	0.1525	0.037	0.163		12588	12588
2016-09-26	Emma B	2016-04-05	4	0.219	0.182	0.2005	0.036	0.215	0.158833	12588	12588
2016-09-26	Lauren	2016-04-06	4	0.166	0.036	0.101	0.036	0.176		13213	13213
2016-09-26	Rathan	2016-04-06	4	0.126	0.13	0.128	0.045	0.129		13213	13213
2016-09-26	Emma B	2016-04-06	4	0.207	0.246	0.2265	0.035	0.213	0.151833	13213	13213
2016-09-26	Lauren	2016-04-07	4	0.194	0.162	0.178	0.037	0.156		14767	14767
2016-09-26	Rathan	2016-04-07	4	0.103	0.261	0.182	0.042	0.103		14767	14767
2016-09-26	Emma B	2016-04-07	4	0.189	0.214	0.2015	0.037	0.203	0.187167	14767	14767
2016-09-26	Lauren	2016-04-08	4	0.099	0.149	0.124	0.039	0.163		14771	14771
2016-09-26	Emma B	2016-04-08	4	0.189	0.2	0.1945	0.036	0.224		14771	14771
2016-09-26	Rathan	2016-04-08	4	0.216	0.203	0.2095	0.047	0.11	0.176	14771	14771
2016-09-26	Isabella	2016-05-01	5	0.094	0.087	0.0905	0.036	0.18	no	15133	15133
2016-09-26	Kelsi	2016-05-01	5	0.169	0.102	0.1355	0.037	0.144		15133	15133
2016-09-26	Kristi K	2016-05-01	5	0.202	0.228	0.215	0.038	0.293		15133	15133
2016-09-26	Emma B	2016-05-01	5	0.228	0.211	0.2195	0.037	0.201	0.165125	15133	15133
2016-09-26	Isabella	2016-05-02	5	0.112	0.118	0.115	0.035	0.21		15776	15776
2016-09-26	Kelsi	2016-05-02	5	0.139	0.129	0.134	0.037	0.186		15776	15776
2016-09-26	Emma B	2016-05-02	5	0.218	0.191	0.2045	0.037	0.206		15776	15776
2016-09-26	Kristi K	2016-05-02	5	0.268	0.198	0.233	0.043	0.3	0.1812	15776	15776
2016-09-26	Kelsi	2016-05-03	5	0.038	0.151	0.0945	0.036	0.169		16021	16021
2016-09-26	Isabella	2016-05-03	5	0.123	0.14	0.1315	0.036	0.201		16021	16021
2016-09-26	Emma B	2016-05-03	5	0.241	0.205	0.223	0.036	0.178		16021	16021
2016-09-26	Kristi K	2016-05-03	5	0.284	0.267	0.2755	0.036	0.286	0.1915	16021	16021
2016-09-26	Isabella	2016-05-04	5	0.127	0.11	0.1185	0.037	0.202		16162	16162
2016-09-26	Kelsi	2016-05-04	5	0.109	0.134	0.1215	0.037	0.151		16162	16162
2016-09-26	Kristi K	2016-05-04	5	0.186	0.199	0.1925	0.037	0.244		16162	16162
2016-09-26	Emma B	2016-05-04	5	0.211	0.195	0.203	0.036	0.148		16162	16162
2016-09-26	Isabella	2016-05-05	5	0.115	0.142	0.1285	0.036	0.175		16631	16631
2016-09-26	Emma B	2016-05-05	5	0.165	0.179	0.172	0.037	0.183		16631	16631
2016-09-26	Kelsi	2016-05-05	5	0.165	0.188	0.1765	0.037	0.171		16631	16631
2016-09-26	Kristi K	2016-05-05	5	0.189	0.254	0.2215	0.037	0.202	0.1803	16631	16631
2016-09-26	Emma B	2016-05-06	5	0.175	0.155	0.165	0.038	0.194		16646	16646
2016-09-26	Isabella	2016-05-06	5	0.163	0.174	0.1685	0.036	0.18		16646	16646
2016-09-26	Kelsi	2016-05-06	5	0.207	0.198	0.2025	0.038	0.168		16646	16646
2016-09-26	Kristi K	2016-05-06	5	0.257	0.3	0.2785	0.037	0.22	0.2072	16646	16646
2016-09-26	Isabella	2016-05-07	5	0.141	0.125	0.133	0.038	0.18		16873	16873
2016-09-26	Kelsi	2016-05-07	5	0.186	0.174	0.18	0.037	0.183		16873	16873
2016-09-26	Emma B	2016-05-07	5	0.204	0.178	0.191	0.036	0.209		16873	16873
2016-09-26	Kristi K	2016-05-07	5	0.3	0.233	0.2665	0.04	0.235	0.2098	16873	16873
2016-09-26	Isabella	2016-05-08	5	0.129	0.152	0.1405	0.047	0.15		17796	17796
2016-09-26	Kelsi	2016-05-08	5	0.184	0.138	0.161	0.036	0.149		17796	17796
2016-09-26	Emma B	2016-05-08	5	0.188	0.173	0.1805	0.036	0.177		17796	17796
2016-09-26	Kristi K	2016-05-08	5	0.234	0.258	0.246	0.038	0.19	0.1989	17796	17796
2016-09-26	Micah	2016-06-01	6	0.107	0.098	0.1025	0.039	0.116		18415	18415
2016-09-26	Rathan	2016-06-01	6	0.139	0.14	0.1395	0.043	0.111		18415	18415
2016-09-26	Mason	2016-06-01	6	0.144	0.146	0.145	0.037	0.148	0.128	18415	18415
2016-09-26	Micah	2016-06-02	6	0.13	0.11	0.12	0.038	0.179		19219	19219
2016-09-26	Mason	2016-06-02	6	0.116	0.125	0.1205	0.036	0.143		19219	19219
2016-09-26	Rathan	2016-06-02	6	0.189	0.137	0.163	0.04	0.166		19219	19219
2016-09-26	Micah	2016-06-03	6	0.138	0.127	0.1325	0.037	0.147		19848	19848
2016-09-26	Mason	2016-06-03	6	0.142	0.124	0.133	0.043	0.126		19848	19848
2016-09-26	Rathan	2016-06-03	6	0.193	0.157	0.175	0.038	0.137		19848	19848
2016-09-26	Mason	2016-06-04	6	0.122	0.131	0.1265	0.036	0.123		20559	20559
2016-09-26	Micah	2016-06-04	6	0.138	0.118	0.128	0.038	0.122		20559	20559
2016-09-26	Rathan	2016-06-04	6	0.16	0.132	0.146	0.038	0.117	0.1345	20559	20559
2016-09-26	Mason	2016-06-05	6	0.125	0.154	0.1395	0.036	0.118		20586	20586
2016-09-26	Rathan	2016-06-05	6	0.141	0.139	0.14	0.038	0.17		20586	20586
2016-09-26	Micah	2016-06-05	6	0.151	0.139	0.145	0.037	0.118		20586	20586
2016-09-26	Mason	2016-06-06	6	0.096	0.132	0.114	0.037	0.13		22847	22847
2016-09-26	Rathan	2016-06-06	6	0.17	0.14	0.155	0.038	0.27		22847	22847
2016-09-26	Micah	2016-06-06	6	0.145	0.178	0.1615	0.037	0.14		22847	22847
2016-09-26	Mason	2016-06-07	6	0.15	0.127	0.1385	0.039	0.121		23225	23225
2016-09-26	Micah	2016-06-07	6	0.15	0.151	0.1505	0.037	0.154		23225	23225
2016-09-26	Rathan	2016-06-07	6	0.173	0.129	0.151	0.043	0.132		23225	23225
2016-09-26	Micah	2016-06-08	6	0.164	0.145	0.1545	0.037	0.136		27389	27389
2016-09-26	Mason	2016-06-08	6	0.162	0.182	0.172	0.038	0.128		27389	27389
2016-09-26	Rathan	2016-06-08	6	0.185	0.161	0.173	0.037	0.129		27389	27389
2016-09-26	Chad	129-1	129	0.223	0.131	0.177	0.043	0.239		36758	36758
2016-09-26	Chad	129-2	129	0.203	0.185	0.194	0.04	0.222		36923	36923
2016-09-26	Chad	129-3	129	0.037	0.096	0.0665	0.041	0.154		37168	37168
2016-09-26	Chad	129-4	129	0.036	0.308	0.172	0.041	0.136		37187	37187
2016-09-26	Chad	129-5	129	0.175	0.23	0.2025	0.04	0.205		38090	38090
2016-09-26	Chad	129-6	129	0.036	0.039	0.0375	0.046	0.167		39984	39984	Not repeatable - not a hit.
2016-09-26	Chad	129-7	129	0.036	0.043	0.0395	0.042	0.319		40269	40269	129-7 - validated. It's a hit!!
2016-09-26	Chad	129-8	129	0.361	0.227	0.294	0.041	0.294	0.123667	41098	41098
2016-09-26	Chad	130-1	130	0.224	0.205	0.2145	0.039	0.21		43088	43088
2016-09-26	Chad	130-2	130	0.355	0.386	0.3705	0.039	0.147		43271	43271
2016-09-26	Chad	130-3	130	0.157	0.262	0.2095	0.039	0.276		43506	43506
2016-09-26	Chad	130-4	130	0.259	0.215	0.237	0.039	0.285		43998	43998
2016-09-26	Chad	130-5	130	0.289	0.306	0.2975	0.04	0.277	0.248	44584	44584
2016-09-26	Chad	130-7	130	0.3	0.165	0.2325	0.039	0.159		45527	45527
2016-09-26	Chad	130-8	130	0.321	0.217	0.269	0.04	0.198		46213	46213
2016-09-26	Chad	132-1	132	0.114	0.11	0.112	0.043	0.224		53874	53874
2016-09-26	Chad	132-2	132	0.272	0.248	0.26	0.039	0.393		55152	55152
2016-09-26	Chad	132-3	132	0.345	0.362	0.3535	0.039	0.225	0.241833	56410	56410
2016-09-26	Chad	132-4	132	0.309	0.218	0.2635	0.039	0.268		60013	60013
2016-09-26	Chad	132-5	132	0.186	0.231	0.2085	0.04	0.357	0.236	60183	60183
2016-09-26	Chad	132-6	132	0.318	0.272	0.295	0.05	0.229	--	60423	60423
2016-09-26	Chad	132-7	132	0.245	0.212	0.2285	0.04	0.288		61642	61642
2016-09-26	Chad	132-8	132	0.276	0.293	0.2845	0.04	0.269		62375	62375
2016-09-29	Elisse	2016-05-01	5	0.199	0.166	0.1825	0.068	0.193		15133	15133
2016-09-29	Elisse	2016-05-02	5	0.188	0.178	0.183	0.077	0.228		15776	15776
2016-09-29	Elisse	2016-05-03	5	0.192	0.195	0.1935	0.085	0.172		16021	16021
2016-09-29	Elisse	2016-05-04	5	0.213	0.263	0.238	0.084	0.159	0.2163	16162	16162
2016-09-29	Elisse	2016-05-05	5	0.143	0.224	0.1835	0.079	0.138		16631	16631
2016-09-29	Elisse	2016-05-06	5	0.171	0.176	0.1735	0.057	0.143		16646	16646
2016-09-29	Elisse	2016-05-07	5	0.185	0.147	0.166	0.054	0.152		16873	16873
2016-09-29	Elisse	2016-05-08	5	0.169	0.213	0.191	0.053	0.179		17796	17796
2016-10-04	Caeli	13-1	13	0.193	0.194	0.1935	0.038	0.169	--	55957	55957
2016-10-04	Caeli	13-2	13	0.208	0.204	0.206	0.04	0.191	--	56914	56914
2016-10-04	Caeli	13-3	13	0.203	0.218	0.2105	0.037	0.176	--	57741	57741
2016-10-04	Caeli	13-4	13	0.206	0.181	0.1935	0.037	0.163	--	57890	57890
2016-10-04	Caeli	13-5	13	0.165	0.194	0.1795	0.037	0.134	--	60239	60239
2016-10-04	Caeli	13-6	13	0.266	0.198	0.232	0.037	0.137	--	60373	60373
2016-10-04	Caeli	13-7	13	0.25	0.179	0.2145	0.039	0.151	--	60377	60377
2016-10-04	Caeli	13-8	13	0.188	0.137	0.1625	0.038	0.146	--	60530	60530
2016-10-04	Caeli	16-2	16	0.128	0.133	0.1305	0.041	0.1		75846	75846
2016-10-04	Caeli	16-3	16	0.127	0.13	0.1285	0.038	0.109		77422	77422
2016-10-04	Caeli	16-4	16	0.135	0.137	0.136	0.04	0.124	0.13225	77913	77913
2016-10-04	Caeli	16-6	16	0.129	0.133	0.131	0.039	0.128		78999	78999
2016-10-04	Caeli	16-8	16	0.176	0.177	0.1765	0.038	0.164	0.15375	79582	79582
2016-10-05	Rathan	2016-06-01	6	0.104	0.121	0.1125	0.039	0.189		18415	18415
2016-10-05	Rathan	2016-06-02	6	0.18	0.163	0.1715	0.039	0.201	0.1485	19219	19219
2016-10-05	Rathan	2016-06-03	6	0.185	0.185	0.185	0.037	0.193	0.1615	19848	19848
2016-10-05	Rathan	2016-06-05	6	0.147	0.166	0.1565	0.038	0.149	0.15875	20586	20586
2016-10-05	Rathan	2016-06-06	6	0.174	0.152	0.163	0.038	0.178	0.1665	22847	22847
2016-10-05	Rathan	2016-06-07	6	0.184	0.164	0.174	0.038	0.184	0.16675	23225	23225
2016-10-05	Rathan	2016-06-08	6	0.192	0.231	0.2115	0.037	0.203	0.17825	27389	27389
2016-10-05	Emma B	2016-07-01	7	0.193	0.194	0.1935	0.038	0.179	--	27626	27626
2016-10-05	Emma B	2016-07-02	7	0.208	0.204	0.206	0.04	0.207	--	28011	28011
2016-10-05	Emma B	2016-07-03	7	0.203	0.218	0.2105	0.037	0.186	--	28837	28837
2016-10-05	Emma B	2016-07-04	7	0.206	0.181	0.1935	0.037	0.148	--	29193	29193
2016-10-05	Emma B	2016-07-05	7	0.165	0.194	0.1795	0.037	0.147	--	29629	29629
2016-10-05	Emma B	2016-07-06	7	0.266	0.198	0.232	0.037	0.16	--	29851	29851
2016-10-05	Emma B	2016-07-07	7	0.25	0.179	0.2145	0.039	0.192	--	29874	29874
2016-10-05	Emma B	2016-07-08	7	0.188	0.137	0.1625	0.038	0.178	--	31712	31712
2016-10-05	Isabella	2016-08-01	8	0.165	0.182	0.1735	0.039	0.188	--	34012	34012
2016-10-05	Isabella	2016-08-02	8	0.173	0.157	0.165	0.04	0.152		34210	34210
2016-10-05	Mason V	2016-08-02	8	0.199	0.201	0.2	0.038	0.266	0.1825	34210	34210
2016-10-05	Isabella	2016-08-03	8	0.17	0.158	0.164	0.038	0.155		34794	34794
2016-10-05	Mason V	2016-08-03	8	0.2	0.253	0.2265	0.038	0.261	0.19525	34794	34794
2016-10-05	Isabella	2016-08-04	8	0.131	0.129	0.13	0.039	0.175		34983	34983
2016-10-05	Mason V	2016-08-04	8	0.177	0.214	0.1955	0.038	0.222	0.16275	34983	34983
2016-10-05	Isabella	2016-08-05	8	0.144	0.122	0.133	0.038	0.105		35534	35534
2016-10-05	Mason V	2016-08-05	8	0.168	0.208	0.188	0.038	0.199	0.1605	35534	35534
2016-10-05	Isabella	2016-08-06	8	0.141	0.16	0.1505	0.039	0.121		35679	35679
2016-10-05	Mason V	2016-08-06	8	0.209	0.205	0.207	0.038	0.221	0.17875	35679	35679
2016-10-05	Isabella	2016-08-07	8	0.154	0.118	0.136	0.039	0.142		37408	37408
2016-10-05	Mason V	2016-08-07	8	0.231	0.188	0.2095	0.04	0.186	0.17275	37408	37408
2016-10-05	Mason V	2016-08-08	8	0.257	0.262	0.2595	0.039	0.212	--	37883	37883
2016-10-05	Jordan	2016-09-01	9	0.06	0.089	0.0745	0.039	0.188	--	40840	40840
2016-10-05	Jordan	2016-09-02	9	0.125	0.117	0.121	0.04	0.152	--	41331	41331
2016-10-05	Jordan	2016-09-03	9	0.121	0.16	0.1405	0.038	0.155	--	42021	42021
2016-10-05	Jordan	2016-09-04	9	0.178	0.178	0.178	0.039	0.175	--	42028	42028
2016-10-05	Jordan	2016-09-05	9	0.147	0.167	0.157	0.038	0.105	--	42231	42231
2016-10-05	Jordan	2016-09-06	9	0.116	0.125	0.1205	0.039	0.121	--	42774	42774
2016-10-05	Jordan	2016-09-07	9	0.172	0.145	0.1585	0.039	0.142	--	43013	43013
2016-10-05	Anthony	2016-10-01	10	0.188	0.188	0.188	0.037	0.25		43546	43546
2016-10-05	Kristi K	2016-10-01	10	0.187	0.192	0.1895	0.04	0.247	0.18875	43546	43546
2016-10-05	Anthony	2016-10-02	10	0.205	0.186	0.1955	0.038	0.242		43805	43805
2016-10-05	Kristi K	2016-10-02	10	0.222	0.202	0.212	0.039	0.254	0.20375	43805	43805
2016-10-05	Kristi K	2016-10-03	10	0.214	0.225	0.2195	0.038	0.272		11470	11470
2016-10-05	Anthony	2016-10-03	10	0.222	0.225	0.2235	0.036	0.235	0.2215	11470	11470
2016-10-05	Anthony	2016-10-04	10	0.185	0.173	0.179	0.037	0.203		54260	54260
2016-10-05	Kristi K	2016-10-04	10	0.214	0.202	0.208	0.039	0.227	0.1935	54260	54260
2016-10-05	Anthony	2016-10-05	10	0.167	0.169	0.168	0.037	0.162		51787	51787
2016-10-05	Kristi K	2016-10-05	10	0.198	0.208	0.203	0.042	0.191	0.1855	51787	51787
2016-10-05	Anthony	2016-10-06	10	0.209	0.187	0.198	0.037	0.184		47881	47881
2016-10-05	Kristi K	2016-10-06	10	0.224	0.225	0.2245	0.039	0.212	0.21125	47881	47881
2016-10-05	Anthony	2016-10-07	10	0.22	0.171	0.1955	0.037	0.174		41833	41833
2016-10-05	Kristi K	2016-10-07	10	0.256	0.199	0.2275	0.039	0.246	0.2115	41833	41833
2016-10-05	Anthony	2016-10-08	10	0.242	0.198	0.22	0.036	0.185		40817	40817
2016-10-05	Kristi K	2016-10-08	10	0.228	0.229	0.2285	0.037	0.245	0.22425	40817	40817
2016-10-05	Kristi K	2016-11-01	11	0.145	0.138	0.1415	0.05	0.138		44680	44680
2016-10-05	Mason V	2016-11-01	11	0.157	0.149	0.153	0.038	0.163	0.14725	44680	44680
2016-10-05	Kristi K	2016-11-02	11	0.142	0.127	0.1345	0.037	0.184		44819	44819
2016-10-05	Mason V	2016-11-02	11	0.153	0.135	0.144	0.037	0.191	0.13925	44819	44819
2016-10-05	Mason V	2016-11-03	11	0.154	0.15	0.152	0.037	0.17		45117	45117
2016-10-05	Kristi K	2016-11-03	11	0.161	0.153	0.157	0.038	0.191	0.1545	45117	45117
2016-10-05	Kristi K	2016-11-04	11	0.054	0.079	0.0665	0.038	0.183		45641	45641	11-4 is a hit
2016-10-05	Mason V	2016-11-04	11	0.083	0.072	0.0775	0.037	0.157	0.072	45641	45641
2016-10-05	Kristi K	2016-11-05	11	0.151	0.187	0.169	0.038	0.148		45719	45719
2016-10-05	Mason V	2016-11-05	11	0.185	0.172	0.1785	0.037	0.118	0.17375	45719	45719
2016-10-05	Kristi K	2016-11-06	11	0.134	0.145	0.1395	0.038	0.166		46273	46273
2016-10-05	Mason V	2016-11-06	11	0.165	0.133	0.149	0.038	0.143	0.14425	46273	46273
2016-10-05	Kristi K	2016-11-07	11	0.163	0.13	0.1465	0.04	0.165		47496	47496
2016-10-05	Mason V	2016-11-07	11	0.176	0.141	0.1585	0.039	0.144	0.1525	47496	47496
2016-10-05	Kristi K	2016-11-08	11	0.147	0.12	0.1335	0.038	0.141		48422	48422
2016-10-05	Mason V	2016-11-08	11	0.171	0.156	0.1635	0.038	0.159	0.1485	48422	48422
2016-10-05	Rathan	2016-12-01	12	0.131	0.134	0.1325	0.038	0.156		49252	49252
2016-10-05	Avery B	2016-12-01	12	0.216	0.186	0.201	0.039	0.229	0.16675	49252	49252
2016-10-05	Rathan	2016-12-02	12	0.165	0.151	0.158	0.037	0.161		50751	50751
2016-10-05	Avery B	2016-12-02	12	0.195	0.169	0.182	0.038	0.266	0.17	50751	50751
2016-10-05	Avery B	2016-12-03	12	0.145	0.167	0.156	0.038	0.261		50858	50858
2016-10-05	Rathan	2016-12-03	12	0.146	0.176	0.161	0.037	0.163	0.1585	50858	50858
2016-10-05	Avery B	2016-12-04	12	0.155	0.157	0.156	0.038	0.222	--	51093	51093
2016-10-05	Rathan	2016-12-05	12	0.113	0.151	0.132	0.038	0.128		53506	53506
2016-10-05	Avery B	2016-12-05	12	0.173	0.189	0.181	0.038	0.199	0.1565	53506	53506
2016-10-05	Rathan	2016-12-06	12	0.128	0.131	0.1295	0.037	0.139		54834	54834
2016-10-05	Avery B	2016-12-06	12	0.176	0.164	0.17	0.038	0.221	0.14975	54834	54834
2016-10-05	Rathan	2016-12-07	12	0.144	0.083	0.1135	0.04	0.155		55459	55459
2016-10-05	Avery B	2016-12-07	12	0.135	0.13	0.1325	0.04	0.186	0.123	55459	55459
2016-10-05	Rathan	2016-12-08	12	0.173	0.166	0.1695	0.038	0.133		55573	55573
2016-10-05	Avery B	2016-12-08	12	0.164	0.2	0.182	0.039	0.212	0.17575	55573	55573
2016-10-05	Sam	14-2	14	0.168	0.165	0.1665	0.038	0.216		62129	62129
2016-10-05	Sam	14-4	14	0.162	0.16	0.161	0.038	0.2		62511	62511
2016-10-05	Sam	14-6	14	0.158	0.158	0.158	0.036	0.173		62840	62840
2016-10-05	Sam	14-8	14	0.195	0.196	0.1955	0.036	0.2		63314	63314
2016-10-05	Kyle I	15-2	15	0.075	0.09	0.0825	0.037	0.128		66241	66241
2016-10-05	Kyle I	15-7	15	0.116	0.105	0.1105	0.037	0.102		73482	73482
2016-10-05	Kyle I	15-8	15	0.074	0.084	0.079	0.036	0.106		75585	75585
2016-10-05	Emma B	16-1	16	0.13	0.117	0.1235	0.039	0.152		75786	75786
2016-10-05	Emma B	16-2	16	0.153	0.153	0.153	0.039	0.177	0.13825	75846	75846
2016-10-05	Emma B	16-3	16	0.172	0.163	0.1675	0.037	0.15	0.16025	77422	77422
2016-10-05	Emma B	16-4	16	0.135	0.125	0.13	0.038	0.129		77913	77913
2016-10-05	Emma B	16-5	16	0.144	0.137	0.1405	0.037	0.103		78609	78609
2016-10-05	Emma B	16-6	16	0.151	0.145	0.148	0.037	0.13	0.14425	78999	78999
2016-10-05	Emma B	16-7	16	0.177	0.136	0.1565	0.038	0.111		79010	79010
2016-10-05	Emma B	16-8	16	0.045	0.185	0.115	0.037	0.146		79582	79582
2016-10-06	Caitlin	17-1	17	0.047	0.064	0.0555	0.041	0.048		80807	80807	Nothing grew on the plate
2016-10-06	Shelbi	17-1	17	0.154	0.125	0.1395	0.039	0.122		80807	80807
2016-10-06	Henry	17-1	17	0.207	0.254	0.2305	0.038	0.272	0.185	80807	80807
2016-10-06	Caitlin	17-2	17	0.064	0.044	0.054	0.049	0.04		81462	81462	DMSO didn't work
2016-10-06	Henry	17-2	17	0.309	0.281	0.295	0.038	0.264	0.1745	81462	81462
2016-10-06	Caitlin	17-3	17	0.04	0.039	0.0395	0.037	0.038		82339	82339	DMSO Mistake?
2016-10-06	Henry	17-3	17	0.059	0.065	0.062	0.037	0.252	0.05075	82339	82339	Very low absorbances
2016-10-06	Caitlin	17-4	17	0.038	0.038	0.038	0.038	0.04		82769	82769	Not a hit - not repeatable, plus DMSO control failed on this plate
2016-10-06	Henry	17-4	17	0.262	0.245	0.2535	0.038	0.225		82769	82769
2016-10-06	Caitlin	17-5	17	0.041	0.04	0.0405	0.037	0.038		83076	83076	All values low on this plate
2016-10-06	Henry	17-5	17	0.234	0.238	0.236	0.037	0.159	0.13825	83076	83076
2016-10-06	Caitlin	17-6	17	0.041	0.038	0.0395	0.062	0.051		83237	83237	All values low on this plate
2016-10-06	Henry	17-6	17	0.253	0.225	0.239	0.037	0.179	0.13925	83237	83237
2016-10-06	Caitlin	17-7	17	0.038	0.039	0.0385	0.038	0.036		83339	83339	DMSO negative control failed
2016-10-06	Henry	17-7	17	0.262	0.184	0.223	0.038	0.17	0.13075	83339	83339
2016-10-06	Caitlin	17-8	17	0.039	0.038	0.0385	0.036	0.056		83345	83345	All values low on this plate
2016-10-06	Henry	17-8	17	0.285	0.279	0.282	0.037	0.215		83345	83345
2016-10-06	Zeena	18-1	18	0.134	0.11	0.122	0.038	0.135		84200	84200	The DMSO values seem unusually low here...
2016-10-06	Marlee	18-2	18	0.088	0.085	0.0865	0.042	0.114		85331	85331
2016-10-06	Zeena	18-2	18	0.105	0.09	0.0975	0.039	0.104	0.092	85331	85331
2016-10-06	Marlee	18-3	18	0.15	0.166	0.158	0.037	0.101		88882	88882
2016-10-06	Marlee	18-7	18	0.08	0.098	0.089	0.04	0.108		92753	92753
2016-10-06	Krista	19-1	19	0.066	0.067	0.0665	0.038	0.101		96979	96979
2016-10-06	Krista	19-2	19	0.121	0.11	0.1155	0.041	0.133		97090	97090
2016-10-06	Jesse	19-4	19	0.171	0.162	0.1665	0.037	0.149		97538	97538
2016-10-06	Jesse	19-5	19	0.197	0.194	0.1955	0.037	0.131		99756	99756
2016-10-06	Krista	19-6	19	0.123	0.106	0.1145	0.037	0.103		100729	100729
2016-10-06	Jesse	19-6	19	0.179	0.158	0.1685	0.037	0.149	0.1415	100729	100729
2016-10-06	Jesse	19-7	19	0.2	0.163	0.1815	0.038	0.157		102025	102025
2016-10-06	Jesse	19-8	19	0.181	0.158	0.1695	0.037	0.171		102509	102509
2016-10-06	Almut	20-1	20	0.178	0.218	0.198	0.037	0.199		106045	106045
2016-10-06	Almut	20-2	20	0.237	0.197	0.217	0.037	0.205		106261	106261
2016-10-06	Elisse	20-3	20	0.18	0.094	0.137	0.038	0.122		108655	108655
2016-10-06	Almut	20-3	20	0.253	0.239	0.246	0.037	0.14	0.1915	108655	108655
2016-10-06	Almut	20-4	20	0.191	0.194	0.1925	0.037	0.219		109176	109176
2016-10-06	Elisse	20-5	20	0.129	0.154	0.1415	0.041	0.109		109528	109528
2016-10-06	Almut	20-5	20	0.153	0.202	0.1775	0.037	0.19	0.1595	109528	109528
2016-10-06	Elisse	20-6	20	0.126	0.136	0.131	0.038	0.171		109813	109813
2016-10-06	Almut	20-6	20	0.231	0.188	0.2095	0.037	0.198	0.17025	109813	109813
2016-10-06	Elisse	20-7	20	0.145	0.13	0.1375	0.04	0.19		109885	109885
2016-10-06	Almut	20-7	20	0.177	0.183	0.18	0.039	0.163	0.15875	109885	109885
2016-10-06	Elisse	20-8	20	0.119	0.082	0.1005	0.041	0.14		104969	104969
2016-10-06	Almut	20-8	20	0.172	0.172	0.172	0.037	0.131	0.13625	104969	104969
2016-10-06	Henry	21-2	21	0.264	0.212	0.238	0.038	0.213		111107	111107
2016-10-06	Henry	21-3	21	0.201	0.198	0.1995	0.038	0.253		112975	112975
2016-10-06	Henry	21-4	21	0.15	0.188	0.169	0.038	0.194		116565	116565
2016-10-06	Henry	21-5	21	0.157	0.179	0.168	0.04	0.152		117386	117386
2016-10-06	Henry	21-6	21	0.152	0.159	0.1555	0.037	0.136		118832	118832
2016-10-06	Henry	21-7	21	0.17	0.17	0.17	0.038	0.178		119969	119969
2016-10-06	Henry	21-8	21	0.161	0.16	0.1605	0.04	0.153		120312	120312
2016-10-06	Jesse	22-2	22	0.155	0.059	0.107	0.041	0.172		123458	123458
2016-10-06	Jesse	22-3	22	0.132	0.144	0.138	0.052	0.172		125197	125197
2016-10-06	Jesse	22-4	22	0.149	0.154	0.1515	0.054	0.123		127216	127216
2016-10-06	Jesse	22-5	22	0.137	0.163	0.15	0.048	0.125		127458	127458
2016-10-06	Jesse	22-6	22	0.163	0.185	0.174	0.042	0.176		127947	127947
2016-10-06	Jesse	22-7	22	0.201	0.166	0.1835	0.052	0.119		128068	128068
2016-10-06	Jesse	22-8	22	0.19	0.187	0.1885	0.048	0.154		131982	131982
2016-10-06	Paul	23-1	23	0.159	0.217	0.188	0.037	0.237		134577	134577
2016-10-06	Paul	23-2	23	0.238	0.269	0.2535	0.037	0.213		134580	134580
2016-10-06	Paul	23-3	23	0.241	0.219	0.23	0.036	0.183		134784	134784
2016-10-06	Paul	23-4	23	0.234	0.229	0.2315	0.037	0.198		134785	134785
2016-10-06	Paul	23-5	23	0.205	0.204	0.2045	0.036	0.155		135351	135351
2016-10-06	Paul	23-6	23	0.213	0.169	0.191	0.036	0.186		136065	136065
2016-10-06	Paul	23-7	23	0.268	0.208	0.238	0.037	0.206		145180	145180
2016-10-06	Paul	23-8	23	0.247	0.194	0.2205	0.035	0.201		147829	147829
2016-10-06	Zeena	24-1	24	0.123	0.132	0.1275	0.037	0.26		150982	150982
2016-10-06	Zeena	24-2	24	0.186	0.163	0.1745	0.037	0.213		151901	151901
2016-10-06	Zeena	24-3	24	0.189	0.2	0.1945	0.036	0.227		152632	152632
2016-10-06	Zeena	24-4	24	0.166	0.163	0.1645	0.037	0.207		154316	154316
2016-10-06	Zeena	24-5	24	0.153	0.176	0.1645	0.036	0.147		154718	154718
2016-10-06	Zeena	24-6	24	0.148	0.149	0.1485	0.037	0.224		155196	155196
2016-10-06	Zeena	24-7	24	0.183	0.146	0.1645	0.038	0.182		155698	155698
2016-10-06	Zeena	24-8	24	0.144	0.143	0.1435	0.036	0.232		155703	155703
2016-10-06	Kyler	25-1	25	0.158	0.146	0.152	0.039	0.131		156571	156571
2016-10-06	Kyler	25-2	25	0.18	0.169	0.1745	0.038	0.196		160005	160005
2016-10-06	Kyler	25-4	25	0.151	0.143	0.147	0.038	0.201		163104	163104
2016-10-06	Kyler	25-5	25	0.158	0.21	0.184	0.038	0.184		163158	163158
2016-10-06	Kyler	25-6	25	0.207	0.194	0.2005	0.038	0.198		163920	163920
2016-10-06	Kyler	25-7	25	0.211	0.153	0.182	0.04	0.186		164965	164965
2016-10-06	Kyler	25-8	25	0.051	0.164	0.1075	0.039	0.171		166900	166900
2016-10-06	Marlee	26-1	26	0.15	0.14	0.145	0.038	0.151		169458	169458
2016-10-06	Katie	26-1	26	0.193	0.132	0.1625	0.042	0.184		169458	169458
2016-10-06	Niccolo	26-1	26	0.151	0.175	0.163	0.037	0.211	0.156833	169458	169458
2016-10-06	Niccolo	26-2	26	0.164	0.139	0.1515	0.041	0.194		169566	169566
2016-10-06	Marlee	26-2	26	0.187	0.201	0.194	0.039	0.213		169566	169566
2016-10-06	Katie	26-2	26	0.256	0.201	0.2285	0.041	0.235	0.191333	169566	169566
2016-10-06	Marlee	26-3	26	0.191	0.193	0.192	0.038	0.207		173101	173101
2016-10-06	Niccolo	26-3	26	0.227	0.199	0.213	0.037	0.22		173101	173101
2016-10-06	Katie	26-3	26	0.247	0.2	0.2235	0.037	0.212	0.2095	173101	173101
2016-10-06	Niccolo	26-4	26	0.177	0.148	0.1625	0.036	0.127		173103	173103
2016-10-06	Marlee	26-4	26	0.16	0.168	0.164	0.037	0.19		173103	173103
2016-10-06	Katie	26-4	26	0.235	0.244	0.2395	0.038	0.157	0.188667	173103	173103
2016-10-06	Niccolo	26-5	26	0.136	0.147	0.1415	0.038	0.145		176324	176324
2016-10-06	Katie	26-5	26	0.165	0.217	0.191	0.043	0.181	0.16625	176324	176324
2016-10-06	Marlee	26-6	26	0.169	0.172	0.1705	0.037	0.183		177952	177952
2016-10-06	Katie	26-6	26	0.209	0.193	0.201	0.038	0.169	0.18575	177952	177952
2016-10-06	Niccolo	26-7	26	0.174	0.143	0.1585	0.039	0.133		191029	191029
2016-10-06	Marlee	26-7	26	0.19	0.14	0.165	0.038	0.164		191029	191029
2016-10-06	Katie	26-7	26	0.246	0.184	0.215	0.04	0.207	0.1795	191029	191029
2016-10-06	Niccolo	26-8	26	0.169	0.16	0.1645	0.038	0.127		194242	194242
2016-10-06	Marlee	26-8	26	0.198	0.184	0.191	0.038	0.173		194242	194242
2016-10-06	Katie	26-8	26	0.209	0.188	0.1985	0.039	0.148	0.184667	194242	194242
2016-10-06	Rebecca	27-1	27	0.16	0.078	0.119	0.037	0.12		194243	194243
2016-10-06	Eric	27-1	27	0.137	0.129	0.133	0.038	0.285		194243	194243
2016-10-06	Krista	27-1	27	0.143	0.155	0.149	0.038	0.209	0.133667	194243	194243
2016-10-06	Rebecca	27-2	27	0.068	0.083	0.0755	0.036	0.161		195031	195031
2016-10-06	Krista	27-2	27	0.167	0.16	0.1635	0.038	0.256		195031	195031
2016-10-06	Eric	27-2	27	0.191	0.195	0.193	0.038	0.309	0.17825	195031	195031
2016-10-06	Rebecca	27-3	27	0.079	0.106	0.0925	0.036	0.118		203065	203065
2016-10-06	Krista	27-3	27	0.179	0.184	0.1815	0.037	0.21		203065	203065
2016-10-06	Eric	27-3	27	0.201	0.254	0.2275	0.037	0.225	0.167167	203065	203065
2016-10-06	Krista	27-4	27	0.154	0.154	0.154	0.037	0.155		206630	206630
2016-10-06	Eric	27-4	27	0.168	0.18	0.174	0.038	0.203	0.164	206630	206630
2016-10-06	Rebecca	27-5	27	0.069	0.102	0.0855	0.035	0.13		227309	227309
2016-10-06	Krista	27-5	27	0.13	0.147	0.1385	0.036	0.148		227309	227309
2016-10-06	Eric	27-5	27	0.154	0.18	0.167	0.037	0.177	0.15275	227309	227309
2016-10-06	Rebecca	27-6	27	0.068	0.12	0.094	0.036	0.25		234764	234764
2016-10-06	Krista	27-6	27	0.153	0.155	0.154	0.037	0.145		234764	234764
2016-10-06	Eric	27-6	27	0.162	0.167	0.1645	0.037	0.185	0.1375	234764	234764
2016-10-06	Rebecca	27-7	27	0.075	0.074	0.0745	0.039	0.115		246415	246415
2016-10-06	Krista	27-7	27	0.15	0.116	0.133	0.038	0.164		246415	246415
2016-10-06	Eric	27-7	27	0.166	0.145	0.1555	0.038	0.162	0.14425	246415	246415
2016-10-06	Krista	27-8	27	0.174	0.144	0.159	0.037	0.145		269905	269905
2016-10-06	Eric	27-8	27	0.149	0.169	0.159	0.036	0.16	0.159	269905	269905
2016-10-06	Almut	28-1	28	0.135	0.134	0.1345	0.038	0.202		272275	272275
2016-10-06	Katie	28-1	28	0.155	0.158	0.1565	0.038	0.138		272275	272275
2016-10-06	Shelbi	28-1	28	0.196	0.137	0.1665	0.038	0.115	0.134	272275	272275
2016-10-06	Almut	28-2	28	0.173	0.152	0.1625	0.038	0.205		276369	276369
2016-10-06	Shelbi	28-2	28	0.192	0.145	0.1685	0.07	0.148		276369	276369
2016-10-06	Katie	28-2	28	0.193	0.172	0.1825	0.038	0.157	0.134	276369	276369
2016-10-06	Katie	28-3	28	0.145	0.167	0.156	0.041	0.157		278741	278741
2016-10-06	Almut	28-3	28	0.198	0.183	0.1905	0.037	0.189		278741	278741
2016-10-06	Shelbi	28-3	28	0.235	0.215	0.225	0.036	0.129	0.134	278741	278741
2016-10-06	Almut	28-4	28	0.171	0.154	0.1625	0.037	0.17		279834	279834
2016-10-06	Katie	28-4	28	0.162	0.188	0.175	0.04	0.136		279834	279834
2016-10-06	Shelbi	28-4	28	0.201	0.174	0.1875	0.037	0.14	0.134	279834	279834
2016-10-06	Katie	28-5	28	0.145	0.157	0.151	0.036	0.152		284701	284701
2016-10-06	Almut	28-5	28	0.163	0.17	0.1665	0.036	0.128		284701	284701
2016-10-06	Shelbi	28-5	28	0.16	0.198	0.179	0.037	0.145	0.134	284701	284701
2016-10-06	Katie	28-6	28	0.163	0.154	0.1585	0.038	0.159		287065	287065
2016-10-06	Almut	28-6	28	0.18	0.166	0.173	0.037	0.175		287065	287065
2016-10-06	Shelbi	28-6	28	0.191	0.233	0.212	0.037	0.137	0.134	287065	287065
2016-10-06	Almut	28-7	28	0.138	0.157	0.1475	0.037	0.155		287495	287495
2016-10-06	Katie	28-7	28	0.179	0.133	0.156	0.039	0.156		287495	287495
2016-10-06	Shelbi	28-7	28	0.254	0.213	0.2335	0.038	0.143	0.134	287495	287495
2016-10-06	Almut	28-8	28	0.171	0.147	0.159	0.036	0.143		288686	288686
2016-10-06	Katie	28-8	28	0.167	0.192	0.1795	0.041	0.133		288686	288686
2016-10-06	Shelbi	28-8	28	0.234	0.233	0.2335	0.037	0.164	0.134	288686	288686
2016-10-06	Kyler	29-1	29	0.137	0.135	0.136	0.037	0.117		295701	295701
2016-10-06	Abby	29-2	29	0.15	0.123	0.1365	0.037	0.148		303244	303244
2016-10-06	Kyler	29-3	29	0.035	0.036	0.0355	0.036	0.136		303603	303603
2016-10-06	Kyler	29-4	29	0.081	0.082	0.0815	0.041	0.105		303800	303800
2016-10-06	Abby	29-4	29	0.134	0.126	0.13	0.04	0.106		303603	303603
2016-10-06	Kyler	29-5	29	0.123	0.11	0.1165	0.037	0.131		304902	304902
2016-10-06	Abby	29-5	29	0.137	0.149	0.143	0.036	0.123		303800	303800
2016-10-06	Kyler	29-6	29	0.164	0.118	0.141	0.037	0.136		311723	311723
2016-10-06	Abby	29-6	29	0.172	0.142	0.157	0.036	0.114		304902	304902
2016-10-06	Kyler	29-7	29	0.144	0.126	0.135	0.038	0.144		321484	321484
2016-10-06	Abby	29-7	29	0.178	0.124	0.151	0.04	0.141		311723	311723
2016-10-06	Kyler	29-8	29	0.098	0.095	0.0965	0.037	0.121		331198	331198
2016-10-06	Abby	29-8	29	0.173	0.157	0.165	0.042	0.145		321484	321484
2016-10-10	Sam	30-1	30	0.036	0.092	0.064	0.04	0.199		331208	331208	Sam's plate indicated all hits but nobody replicated it.
2016-10-10	Nate	30-1	30	0.156	0.132	0.144	0.039	0.141		331208	331208
2016-10-10	Sam	30-2	30	0.036	0.036	0.036	0.059	0.248		335649	335649
2016-10-10	Nate	30-2	30	0.209	0.201	0.205	0.039	0.148		335649	335649
2016-10-10	Sam	30-3	30	0.036	0.116	0.076	0.04	0.194		338205	338205
2016-10-10	Nate	30-3	30	0.129	0.137	0.133	0.04	0.159		338205	338205
2016-10-10	Sam	30-4	30	0.036	0.122	0.079	0.04	0.21		339578	339578
2016-10-10	Nate	30-4	30	0.113	0.122	0.1175	0.043	0.155		339578	339578
2016-10-10	Sam	30-5	30	0.036	0.143	0.0895	0.04	0.152		341902	341902
2016-10-10	Nate	30-5	30	0.185	0.169	0.177	0.042	0.217		341902	341902
2016-10-10	Sam	30-6	30	0.12	0.141	0.1305	0.039	0.199		342460	342460
2016-10-10	Nate	30-6	30	0.186	0.211	0.1985	0.039	0.202		342460	342460
2016-10-10	Sam	30-7	30	0.055	0.071	0.063	0.041	0.182		344494	344494
2016-10-10	Nate	30-7	30	0.135	0.143	0.139	0.042	0.223		344494	344494
2016-10-10	Sam	30-8	30	0.106	0.158	0.132	0.04	0.139		351110	351110
2016-10-10	Nate	30-8	30	0.173	0.207	0.19	0.043	0.218	0.161	351110	351110
2016-10-10	Madi S	31-1	31	0.12	0.15	0.135	0.04	0.206		361056	361056
2016-10-10	Pranathi	31-1	31	0.191	0.22	0.2055	0.041	0.218		361056	361056
2016-10-10	Caeli	31-1	31	0.217	0.25	0.2335	0.042	0.277	0.191333	361056	361056
2016-10-10	Madi S	31-2	31	0.169	0.171	0.17	0.041	0.187		365560	365560
2016-10-10	Pranathi	31-2	31	0.226	0.22	0.223	0.041	0.257		365560	365560
2016-10-10	Caeli	31-2	31	0.277	0.261	0.269	0.043	0.272	0.220667	365560	365560
2016-10-10	Madi S	31-3	31	0.179	0.181	0.18	0.041	0.192		366808	366808
2016-10-10	Pranathi	31-3	31	0.211	0.229	0.22	0.041	0.234		366808	366808
2016-10-10	Caeli	31-3	31	0.249	0.276	0.2625	0.041	0.251	0.220833	366808	366808
2016-10-10	Pranathi	31-4	31	0.036	0.042	0.039	0.042	0.21		370387	370387
2016-10-10	Madi S	31-4	31	0.149	0.142	0.1455	0.043	0.167		370387	370387
2016-10-10	Caeli	31-4	31	0.203	0.215	0.209	0.04	0.231	0.17725	370387	370387
2016-10-10	Madi S	31-5	31	0.14	0.156	0.148	0.04	0.151		372063	372063
2016-10-10	Pranathi	31-5	31	0.201	0.218	0.2095	0.041	0.165		372063	372063
2016-10-10	Caeli	31-5	31	0.199	0.228	0.2135	0.041	0.171	0.190333	372063	372063
2016-10-10	Madi S	31-6	31	0.144	0.151	0.1475	0.041	0.179		407282	407282
2016-10-10	Pranathi	31-6	31	0.161	0.181	0.171	0.041	0.182		407282	407282
2016-10-10	Caeli	31-6	31	0.187	0.192	0.1895	0.04	0.188	0.169333	407282	407282
2016-10-10	Caeli	31-7	31	0.153	0.038	0.0955	0.041	0.16		513815	513815
2016-10-10	Madi S	31-7	31	0.164	0.117	0.1405	0.042	0.16		513815	513815
2016-10-10	Pranathi	31-7	31	0.174	0.157	0.1655	0.042	0.167	0.133833	513815	513815
2016-10-10	Caeli	31-8	31	0.037	0.198	0.1175	0.041	0.133		650438	650438
2016-10-10	Pranathi	31-8	31	0.186	0.169	0.1775	0.041	0.163		650438	650438
2016-10-10	Madi S	31-8	31	0.178	0.184	0.181	0.042	0.171	0.158667	650438	650438
2016-10-10	Avery B	32-1	32	0.045	0.038	0.0415	0.04	0.169		664971	664971
2016-10-10	Mason V	32-1	32	0.209	0.228	0.2185	0.044	0.259		664971	664971
2016-10-10	Avery B	32-2	32	0.172	0.17	0.171	0.043	0.259		672441	672441
2016-10-10	Mason V	32-2	32	0.265	0.221	0.243	0.043	0.264		672441	672441
2016-10-10	Avery B	32-3	32	0.135	0.208	0.1715	0.041	0.237		1451	1451
2016-10-10	Mason V	32-3	32	0.209	0.219	0.214	0.041	0.238		1451	1451
2016-10-10	Avery B	32-4	32	0.135	0.147	0.141	0.042	0.17		1620	1620
2016-10-10	Mason V	32-4	32	0.178	0.179	0.1785	0.043	0.216		1620	1620
2016-10-10	Avery B	32-5	32	0.152	0.141	0.1465	0.04	0.175		1751	1751
2016-10-10	Mason V	32-5	32	0.156	0.204	0.18	0.042	0.174		1751	1751
2016-10-10	Mason V	32-6	32	0.157	0.18	0.1685	0.042	0.19		2561	2561
2016-10-10	Avery B	32-6	32	0.239	0.2	0.2195	0.042	0.202		2561	2561
2016-10-10	Avery B	32-7	32	0.177	0.176	0.1765	0.043	0.19		2805	2805
2016-10-10	Mason V	32-7	32	0.212	0.188	0.2	0.043	0.163		2805	2805
2016-10-10	Mason V	32-8	32	0.164	0.191	0.1775	0.042	0.159		3001	3001
2016-10-10	Avery B	32-8	32	0.248	0.234	0.241	0.042	0.153		3001	3001
2016-10-10	Micah S	34-1	34	0.152	0.158	0.155	0.041	0.161		8481	8481
2016-10-10	Lauren	34-1	34	0.177	0.185	0.181	0.04	0.136	0.168	8481	8481
2016-10-10	Lauren	34-2	34	0.144	0.19	0.167	0.041	0.185		8813	8813
2016-10-10	Micah S	34-2	34	0.185	0.167	0.176	0.042	0.223	0.1715	8813	8813
2016-10-10	Lauren	34-3	34	0.173	0.204	0.1885	0.041	0.193		9064	9064
2016-10-10	Micah S	34-3	34	0.184	0.198	0.191	0.062	0.193	0.18975	9064	9064
2016-10-10	Lauren	34-4	34	0.18	0.181	0.1805	0.041	0.18		9341	9341
2016-10-10	Micah S	34-4	34	0.199	0.194	0.1965	0.041	0.18	0.1885	9341	9341
2016-10-10	Lauren	34-5	34	0.24	0.287	0.2635	0.04	0.171		9358	9358
2016-10-10	Micah S	34-5	34	0.243	0.289	0.266	0.04	0.209	0.26475	9358	9358
2016-10-10	Lauren	34-6	34	0.169	0.172	0.1705	0.041	0.22		9461	9461
2016-10-10	Micah S	34-6	34	0.233	0.19	0.2115	0.044	0.134	0.191	9461	9461
2016-10-10	Lauren	34-7	34	0.164	0.159	0.1615	0.043	0.214		9852	9852
2016-10-10	Lauren	34-8	34	0.161	0.125	0.143	0.044	0.196		10091	10091
2016-10-10	Madi S	35-1	35	0.197	0.12	0.1585	0.041	0.14		10416	10416
2016-10-10	Kristi K	35-1	35	0.221	0.205	0.213	0.042	0.224	0.18575	10416	10416
2016-10-10	Kristi K	35-2	35	0.203	0.186	0.1945	0.049	0.243		10428	10428
2016-10-10	Madi S	35-2	35	0.201	0.19	0.1955	0.042	0.191	0.195	10428	10428
2016-10-10	Madi S	35-3	35	0.199	0.206	0.2025	0.043	0.178		10995	10995
2016-10-10	Kristi K	35-3	35	0.2	0.206	0.203	0.041	0.225	0.20275	10995	10995
2016-10-10	Kristi K	35-4	35	0.177	0.173	0.175	0.046	0.229		11149	11149
2016-10-10	Madi S	35-4	35	0.196	0.193	0.1945	0.043	0.177	0.18475	11149	11149
2016-10-10	Kristi K	35-5	35	0.184	0.186	0.185	0.062	0.171		11150	11150
2016-10-10	Madi S	35-5	35	0.2	0.19	0.195	0.043	0.175	0.19	11150	11150
2016-10-10	Madi S	35-6	35	0.173	0.166	0.1695	0.043	0.172		11826	11826
2016-10-10	Kristi K	35-6	35	0.171	0.168	0.1695	0.107	0.178	0.1695	11826	11826
2016-10-10	Kristi K	35-7	35	0.2	0.194	0.197	0.067	0.187		11891	11891
2016-10-10	Madi S	35-7	35	0.19	0.217	0.2035	0.043	0.188	0.20025	11891	11891
2016-10-10	Madi S	35-8	35	0.162	0.142	0.152	0.047	0.153		11991	11991
2016-10-10	Kristi K	35-8	35	0.189	0.189	0.189	0.042	0.168	0.1705	11991	11991
2016-10-10	Avery B	36-1	36	0.179	0.094	0.1365	0.04	0.128		10416	10416
2016-10-10	Emma B	36-1	36	0.187	0.209	0.198	0.04	0.224		13653	13653
2016-10-10	Avery B	36-2	36	0.265	0.18	0.2225	0.041	0.161		10428	10428
2016-10-10	Emma B	36-2	36	0.267	0.249	0.258	0.041	0.242		13974	13974
2016-10-10	Avery B	36-3	36	0.227	0.14	0.1835	0.04	0.168		10995	10995
2016-10-10	Emma B	36-3	36	0.206	0.221	0.2135	0.041	0.253		14303	14303
2016-10-10	Emma B	36-4	36	0.176	0.184	0.18	0.04	0.192		14304	14304
2016-10-10	Avery B	36-4	36	0.238	0.135	0.1865	0.039	0.164		11149	11149
2016-10-10	Emma B	36-5	36	0.152	0.184	0.168	0.04	0.178		14540	14540
2016-10-10	Avery B	36-5	36	0.202	0.144	0.173	0.04	0.189		11150	11150
2016-10-10	Kyle I	36-6	36	0.037	0.037	0.037	0.04	0.123		15362	15362
2016-10-10	Emma B	36-6	36	0.173	0.129	0.151	0.04	0.188		15362	15362
2016-10-10	Avery B	36-6	36	0.204	0.147	0.1755	0.039	0.173		11826	11826
2016-10-10	Emma B	36-7	36	0.167	0.144	0.1555	0.044	0.154		15364	15364
2016-10-10	Avery B	36-7	36	0.22	0.18	0.2	0.042	0.201		11891	11891
2016-10-10	Emma B	36-8	36	0.085	0.109	0.097	0.04	0.108		15372	15372
2016-10-10	Avery B	36-8	36	0.102	0.163	0.1325	0.044	0.201		11991	11991
2016-10-10	Pranathi	37-1	37	0.038	0.04	0.039	0.043	0.186		15571	15571	37-1 is a hit!
2016-10-10	Isabella	37-1	37	0.04	0.048	0.044	0.063	0.182		15571	15571
2016-10-10	Rathan	37-1	37	0.048	0.044	0.046	0.04	0.227	0.043	15571	15571
2016-10-10	Pranathi	37-2	37	0.252	0.036	0.144	0.039	0.275		16416	16416
2016-10-10	Isabella	37-2	37	0.211	0.171	0.191	0.085	0.204		16416	16416
2016-10-10	Rathan	37-2	37	0.226	0.208	0.217	0.04	0.24	0.184	16416	16416
2016-10-10	Pranathi	37-3	37	0.044	0.208	0.126	0.039	0.238		16813	16813
2016-10-10	Isabella	37-3	37	0.213	0.208	0.2105	0.05	0.184		16813	16813
2016-10-10	Rathan	37-3	37	0.214	0.214	0.214	0.042	0.243	0.1835	16813	16813
2016-10-10	Isabella	37-4	37	0.152	0.185	0.1685	0.041	0.17		17129	17129
2016-10-10	Rathan	37-4	37	0.187	0.191	0.189	0.04	0.207		17129	17129
2016-10-10	Pranathi	37-4	37	0.202	0.18	0.191	0.039	0.199	0.182833	17129	17129
2016-10-10	Rathan	37-5	37	0.148	0.188	0.168	0.04	0.171		19063	19063
2016-10-10	Pranathi	37-5	37	0.186	0.158	0.172	0.039	0.192		19063	19063
2016-10-10	Isabella	37-5	37	0.17	0.184	0.177	0.04	0.151	0.172333	19063	19063
2016-10-10	Pranathi	37-6	37	0.154	0.158	0.156	0.039	0.182		19096	19096
2016-10-10	Rathan	37-6	37	0.158	0.165	0.1615	0.039	0.18		19096	19096
2016-10-10	Isabella	37-6	37	0.18	0.201	0.1905	0.042	0.193	0.169333	19096	19096
2016-10-10	Rathan	37-7	37	0.17	0.164	0.167	0.041	0.154		19108	19108
2016-10-10	Pranathi	37-7	37	0.176	0.178	0.177	0.041	0.189		19108	19108
2016-10-10	Isabella	37-7	37	0.192	0.202	0.197	0.06	0.208	0.180333	19108	19108
2016-10-10	Pranathi	37-8	37	0.144	0.163	0.1535	0.041	0.194		19115	19115
2016-10-10	Rathan	37-8	37	0.162	0.17	0.166	0.039	0.167		19115	19115
2016-10-10	Isabella	37-8	37	0.241	0.238	0.2395	0.041	0.206	0.186333	19115	19115
2016-10-10	Lauren	38-1	38	0.11	0.127	0.1185	0.039	0.112		19487	19487
2016-10-10	Jordan	38-1	38	0.152	0.21	0.181	0.043	0.221	0.14975	19487	19487
2016-10-10	Lauren	38-2	38	0.154	0.207	0.1805	0.04	0.153		19637	19637
2016-10-10	Jordan	38-2	38	0.214	0.213	0.2135	0.042	0.225	0.197	19637	19637
2016-10-10	Lauren	38-3	38	0.132	0.141	0.1365	0.041	0.117		20045	20045
2016-10-10	Jordan	38-3	38	0.214	0.202	0.208	0.042	0.226	0.17225	20045	20045
2016-10-10	Lauren	38-4	38	0.205	0.203	0.204	0.041	0.129		21034	21034
2016-10-10	Jordan	38-4	38	0.236	0.193	0.2145	0.051	0.183	0.20925	21034	21034
2016-10-10	Lauren	38-5	38	0.124	0.123	0.1235	0.042	0.117		21678	21678
2016-10-10	Jordan	38-5	38	0.194	0.187	0.1905	0.041	0.183	0.157	21678	21678
2016-10-10	Lauren	38-6	38	0.138	0.153	0.1455	0.04	0.119		21725	21725
2016-10-10	Jordan	38-6	38	0.198	0.18	0.189	0.041	0.198	0.16725	21725	21725
2016-10-10	Lauren	38-7	38	0.037	0.036	0.0365	0.045	0.117		22939	22939	38-7 is a hit!
2016-10-10	Jordan	38-7	38	0.04	0.038	0.039	0.042	0.165	0.03775	22939	22939
2016-10-10	Jordan	38-8	38	0.15	0.229	0.1895	0.04	0.154		23123	23123
2016-10-10	Lauren	38-8	38	0.242	0.273	0.2575	0.046	0.184	0.15	23123	23123
2016-10-10	Mason V	39-1	39	0.128	0.13	0.129	0.042	0.118		23247	23247
2016-10-10	Sam	39-1	39	0.185	0.076	0.1305	0.041	0.104		23247	23247
2016-10-10	Rathan	39-1	39	0.182	0.163	0.1725	0.041	0.114	0.144	23247	23247
2016-10-10	Sam	39-2	39	0.274	0.261	0.2675	0.04	0.161		23248	23248
2016-10-10	Mason V	39-2	39	0.311	0.327	0.319	0.04	0.155		23248	23248
2016-10-10	Rathan	39-2	39	0.324	0.322	0.323	0.04	0.254	0.303167	23248	23248
2016-10-10	Sam	39-3	39	0.181	0.059	0.12	0.04	0.139		23672	23672
2016-10-10	Mason V	39-3	39	0.139	0.13	0.1345	0.04	0.134	0.12725	23672	23672
2016-10-10	Mason V	39-4	39	0.267	0.28	0.2735	0.041	0.12		23895	23895
2016-10-10	Rathan	39-4	39	0.324	0.223	0.2735	0.04	0.123	0.2735	23895	23895
2016-10-10	Mason V	39-5	39	0.103	0.103	0.103	0.04	0.117		23906	23906
2016-10-10	Sam	39-5	39	0.148	0.083	0.1155	0.041	0.12		23906	23906
2016-10-10	Rathan	39-5	39	0.153	0.118	0.1355	0.04	0.165	0.118	23906	23906
2016-10-10	Mason V	39-6	39	0.117	0.107	0.112	0.043	0.111		24035	24035
2016-10-10	Sam	39-6	39	0.166	0.074	0.12	0.041	0.119		24035	24035
2016-10-10	Rathan	39-6	39	0.12	0.125	0.1225	0.04	0.133	0.118167	24035	24035
2016-10-10	Mason V	39-7	39	0.092	0.114	0.103	0.041	0.117		25368	25368
2016-10-10	Sam	39-7	39	0.135	0.118	0.1265	0.041	0.134		25368	25368
2016-10-10	Rathan	39-7	39	0.122	0.139	0.1305	0.044	0.144	0.12	25368	25368
2016-10-10	Mason V	39-8	39	0.099	0.099	0.099	0.044	0.107		26744	26744
2016-10-10	Rathan	39-8	39	0.112	0.123	0.1175	0.041	0.136		26744	26744
2016-10-10	Sam	39-8	39	0.274	0.15	0.212	0.044	0.148	0.142833	26744	26744
2016-10-10	Nate	40-1	40	0.121	0.133	0.127	0.04	0.149		27032	27032
2016-10-10	Nate	40-2	40	0.191	0.037	0.114	0.04	0.191		27628	27628
2016-10-10	Anthony	40-3	40	0.106	0.051	0.0785	0.04	0.1		28341	28341
2016-10-10	Nate	40-3	40	0.194	0.036	0.115	0.041	0.203		28341	28341
2016-10-10	Nate	40-4	40	0.156	0.172	0.164	0.041	0.16		29471	29471
2016-10-10	Nate	40-5	40	0.163	0.18	0.1715	0.04	0.176		29620	29620
2016-10-10	Nate	40-6	40	0.191	0.163	0.177	0.041	0.193		281639	281639
2016-10-10	Nate	40-7	40	0.147	0.157	0.152	0.042	0.141		17339	17339
2016-10-10	Nate	40-8	40	0.21	0.214	0.212	0.042	0.189		162292	162292
2016-10-10	Emma B	41-1	41	0.172	0.098	0.135	0.048	0.123		31208	31208
2016-10-10	Caeli	41-1	41	0.191	0.114	0.1525	0.043	0.157		31208	31208
2016-10-10	Kristi K	41-1	41	0.242	0.208	0.225	0.04	0.115	0.170833	31208	31208
2016-10-10	Emma B	41-2	41	0.217	0.186	0.2015	0.039	0.146		31664	31664
2016-10-10	Caeli	41-2	41	0.237	0.185	0.211	0.04	0.246	0.20625	31664	31664
2016-10-10	Emma B	41-3	41	0.241	0.192	0.2165	0.039	0.143		32838	32838
2016-10-10	Caeli	41-3	41	0.25	0.21	0.23	0.041	0.163		31741	31741
2016-10-10	Kristi K	41-3	41	0.312	0.287	0.2995	0.046	0.101	0.26475	31741	31741
2016-10-10	Caeli	41-4	41	0.173	0.144	0.1585	0.05	0.142		32838	32838
2016-10-10	Kristi K	41-4	41	0.212	0.23	0.221	0.05	0.152	0.18975	32838	32838
2016-10-10	Emma B	41-5	41	0.163	0.083	0.123	0.039	0.109		33005	33005
2016-10-10	Caeli	41-5	41	0.159	0.135	0.147	0.043	0.14		33005	33005
2016-10-10	Kristi K	41-5	41	0.214	0.231	0.2225	0.051	0.134	0.164167	33005	33005
2016-10-10	Caeli	41-6	41	0.116	0.147	0.1315	0.041	0.132		34488	34488
2016-10-10	Emma B	41-6	41	0.177	0.091	0.134	0.04	0.103		34488	34488
2016-10-10	Kristi K	41-6	41	0.157	0.135	0.146	0.051	0.123	0.137167	34488	34488
2016-10-10	Emma B	41-7	41	0.112	0.161	0.1365	0.04	0.1		34769	34769
2016-10-10	Caeli	41-7	41	0.141	0.147	0.144	0.041	0.144		34769	34769
2016-10-10	Kristi K	41-7	41	0.174	0.141	0.1575	0.045	0.103	0.146	34769	34769
2016-10-10	Caeli	41-8	41	0.091	0.115	0.103	0.043	0.128		34774	34774
2016-10-10	Emma B	41-8	41	0.066	0.151	0.1085	0.045	0.103		34774	34774
2016-10-10	Kristi K	41-8	41	0.116	0.135	0.1255	0.047	0.12	0.112333	34774	34774
2016-10-10	Isabella	42-1	42	0.137	0.103	0.12	0.052	0.125		34777	34777
2016-10-10	Kyle I	42-2	42	0.038	0.055	0.0465	0.039			35676	35676
2016-10-10	Isabella	42-2	42	0.148	0.12	0.134	0.061	0.148		35676	35676
2016-10-10	Micah S	42-2	42	0.117	0.152	0.1345	0.042	0.178	0.171	35676	35676
2016-10-10	Micah S	42-3	42	0.112	0.177	0.1445	0.039	0.185		35964	35964
2016-10-10	Isabella	42-3	42	0.178	0.168	0.173	0.065	0.12	0.15875	35964	35964
2016-10-10	Isabella	42-4	42	0.125	0.107	0.116	0.068	0.135		36425	36425
2016-10-10	Micah S	42-4	42	0.092	0.153	0.1225	0.04	0.189	0.11925	36425	36425
2016-10-10	Micah S	42-5	42	0.05	0.13	0.09	0.04	0.179		36520	36520
2016-10-10	Isabella	42-5	42	0.097	0.125	0.111	0.041	0.192		36520	36520
2016-10-10	Micah S	42-6	42	0.05	0.171	0.1105	0.039	0.15		36582	36582
2016-10-10	Isabella	42-6	42	0.163	0.188	0.1755	0.041	0.194	0.143	36582	36582
2016-10-10	Micah S	42-7	42	0.159	0.188	0.1735	0.04	0.185		37003	37003
2016-10-10	Isabella	42-7	42	0.201	0.221	0.211	0.042	0.223	0.19225	37003	37003
2016-10-10	Micah S	42-8	42	0.037	0.174	0.1055	0.053	0.184		37812	37812
2016-10-10	Isabella	42-8	42	0.204	0.182	0.193	0.046	0.257	0.14925	37812	37812
2016-10-10	Kyler	49-1	49	0.163	0.255	0.209	0.041	0.273		70534	70534
2016-10-10	Kyler	49-2	49	0.271	0.272	0.2715	0.047	0.292		73170	73170
2016-10-10	Kyler	49-3	49	0.305	0.303	0.304	0.045	0.285		75241	75241
2016-10-10	Kyler	49-4	49	0.275	0.258	0.2665	0.042	0.227	0.26275	75885	75885
2016-10-10	Kyler	49-5	49	0.284	0.343	0.3135	0.046	0.196	0.288875	77596	77596
2016-10-10	Kyler	49-6	49	0.277	0.271	0.274	0.043	0.186		78130	78130
2016-10-10	Kyler	49-7	49	0.259	0.141	0.2	0.045	0.214		79139	79139
2016-10-10	Kyler	49-8	49	0.255	0.237	0.246	0.043	0.194		79253	79253
2016-10-10	Kyler	59-1	59	0.325	0.358	0.3415	0.042	0.224		102288	102288
2016-10-10	Kyler	59-2	59	0.33	0.362	0.346	0.04	0.317		56906	56906
2016-10-10	Kyler	59-3	59	0.358	0.366	0.362	0.039	0.339		68982	68982
2016-10-10	Kyler	59-4	59	0.344	0.347	0.3455	0.04	0.336		71795	71795
2016-10-10	Kyler	59-5	59	0.237	0.314	0.2755	0.04	0.326		113486	113486
2016-10-10	Kyler	59-6	59	0.268	0.277	0.2725	0.04	0.301		42846	42846
2016-10-10	Kyler	59-7	59	0.261	0.29	0.2755	0.042	0.214		50572	50572
2016-10-10	Kyler	59-8	59	0.25	0.133	0.1915	0.041	0.266		53710	53710
2016-10-11	Henry	32-1	32	0.264	0.209	0.2365	0.039	0.234	0.214	664971	664971
2016-10-11	Henry	32-2	32	0.279	0.214	0.2465	0.041	0.266	0.224833	672441	672441
2016-10-11	Henry	32-3	32	0.307	0.262	0.2845	0.041	0.303	0.255833	1451	1451
2016-10-11	Henry	32-4	32	0.24	0.213	0.2265	0.04	0.231	0.2525	1620	1620
2016-10-11	Henry	32-5	32	0.251	0.282	0.2665	0.039	0.248	0.259167	1751	1751
2016-10-11	Henry	32-6	32	0.256	0.243	0.2495	0.042	0.194	0.2475	2561	2561
2016-10-11	Henry	32-7	32	0.281	0.209	0.245	0.042	0.255	0.253667	2805	2805
2016-10-11	Henry	32-8	32	0.267	0.231	0.249	0.042	0.225	0.247833	3001	3001
2016-10-11	Zeena	45-1	45	0.219	0.21	0.2145	0.039	0.278		45291	45291
2016-10-11	Jack	45-1	45	0.23	0.236	0.233	0.041	0.348		45291	45291
2016-10-11	Eric	45-1	45	0.311	0.333	0.322	0.04	0.265	0.2565	45291	45291
2016-10-11	Zeena	45-2	45	0.221	0.192	0.2065	0.041	0.332		46615	46615
2016-10-11	Jack	45-2	45	0.293	0.28	0.2865	0.043	0.41		46615	46615
2016-10-11	Eric	45-2	45	0.314	0.326	0.32	0.04	0.323	0.271	46615	46615
2016-10-11	Zeena	45-3	45	0.31	0.237	0.2735	0.041	0.338		47617	47617
2016-10-11	Jack	45-3	45	0.348	0.307	0.3275	0.041	0.368		47617	47617
2016-10-11	Eric	45-3	45	0.362	0.351	0.3565	0.04	0.331	0.319167	47617	47617
2016-10-11	Eric	45-4	45	0.038	0.038	0.038	0.04	0.298		47619	47619	45-4 is a hit!
2016-10-11	Zeena	45-4	45	0.039	0.037	0.038	0.04	0.225		47619	47619
2016-10-11	Jack	45-4	45	0.06	0.043	0.0515	0.042	0.314	0.0425	47619	47619
2016-10-11	Zeena	45-5	45	0.211	0.22	0.2155	0.04	0.268		48964	48964
2016-10-11	Jack	45-5	45	0.254	0.289	0.2715	0.04	0.286		48964	48964
2016-10-11	Eric	45-5	45	0.3	0.275	0.2875	0.041	0.282	0.258167	48964	48964
2016-10-11	Eric	45-6	45	0.29	0.041	0.1655	0.106	0.269		49652	49652	Looks like the amp was pipetted into one of the drug duplicate wells instead of the positive control well
2016-10-11	Zeena	45-6	45	0.25	0.275	0.2625	0.04	0.282		49652	49652
2016-10-11	Jack	45-6	45	0.294	0.292	0.293	0.041	0.301	0.240333	49652	49652
2016-10-11	Zeena	45-7	45	0.287	0.208	0.2475	0.043	0.277		49701	49701
2016-10-11	Eric	45-7	45	0.268	0.283	0.2755	0.04	0.306		49701	49701
2016-10-11	Jack	45-7	45	0.315	0.262	0.2885	0.042	0.284	0.2705	49701	49701
2016-10-11	Zeena	45-8	45	0.226	0.22	0.223	0.045	0.219		50405	50405
2016-10-11	Eric	45-8	45	0.236	0.254	0.245	0.041	0.269		50405	50405
2016-10-11	Jack	45-8	45	0.221	0.29	0.2555	0.04	0.274	0.241167	50405	50405
2016-10-11	Elisse	46-1	46	0.247	0.211	0.229	0.043	0.269		50633	50633
2016-10-11	Krista	46-1	46	0.27	0.374	0.322	0.042	0.171	0.2755	50633	50633
2016-10-11	Elisse	46-2	46	0.269	0.171	0.22	0.043	0.271		51331	51331
2016-10-11	Krista	46-2	46	0.221	0.224	0.2225	0.044	0.357	0.22125	51331	51331
2016-10-11	Elisse	46-3	46	0.272	0.264	0.268	0.041	0.272		51936	51936
2016-10-11	Krista	46-3	46	0.313	0.316	0.3145	0.04	0.266	0.29125	51936	51936
2016-10-11	Krista	46-4	46	0.212	0.232	0.222	0.04	0.246		55770	55770
2016-10-11	Elisse	46-4	46	0.248	0.221	0.2345	0.042	0.235	0.22825	55770	55770
2016-10-11	Elisse	46-5	46	0.211	0.237	0.224	0.04	0.205		57103	57103
2016-10-11	Krista	46-5	46	0.236	0.294	0.265	0.043	0.238	0.2445	57103	57103
2016-10-11	Elisse	46-6	46	0.231	0.228	0.2295	0.045	0.234		57165	57165
2016-10-11	Krista	46-6	46	0.293	0.283	0.288	0.045	0.275	0.25875	57165	57165
2016-10-11	Elisse	46-7	46	0.141	0.167	0.154	0.046	0.25		57318	57318
2016-10-11	Krista	46-7	46	0.308	0.247	0.2775	0.048	0.306	0.21575	57318	57318
2016-10-11	Elisse	46-8	46	0.222	0.213	0.2175	0.044	0.207		57345	57345
2016-10-11	Krista	46-8	46	0.283	0.274	0.2785	0.045	0.255	0.248	57345	57345
2016-10-11	Jesse	47-1	47	0.118	0.139	0.1285	0.045	0.267		57794	57794
2016-10-11	Caitlin	47-1	47	0.151	0.194	0.1725	0.043	0.281	0.1505	57794	57794
2016-10-11	Caitlin	47-2	47	0.243	0.202	0.2225	0.04	0.286		58907	58907
2016-10-11	Jesse	47-2	47	0.244	0.224	0.234	0.041	0.289	0.22825	58907	58907
2016-10-11	Caitlin	47-3	47	0.279	0.266	0.2725	0.042	0.31		59776	59776
2016-10-11	Jesse	47-3	47	0.301	0.258	0.2795	0.04	0.287	0.276	59776	59776
2016-10-11	Caitlin	47-4	47	0.246	0.243	0.2445	0.041	0.251		60034	60034
2016-10-11	Jesse	47-4	47	0.263	0.235	0.249	0.041	0.229	0.24675	60034	60034
2016-10-11	Caitlin	47-5	47	0.23	0.253	0.2415	0.04	0.245		60266	60266
2016-10-11	Jesse	47-5	47	0.261	0.253	0.257	0.042	0.236	0.24925	60266	60266
2016-10-11	Jesse	47-6	47	0.244	0.238	0.241	0.041	0.224		60419	60419
2016-10-11	Caitlin	47-6	47	0.255	0.259	0.257	0.041	0.257	0.249	60419	60419
2016-10-11	Caitlin	47-7	47	0.241	0.195	0.218	0.043	0.275		61888	61888
2016-10-11	Jesse	47-7	47	0.25	0.194	0.222	0.042	0.211	0.22	61888	61888
2016-10-11	Jesse	47-8	47	0.21	0.2	0.205	0.042	0.196		61910	61910
2016-10-11	Caitlin	47-8	47	0.262	0.263	0.2625	0.041	0.24	0.23375	61910	61910
2016-10-11	Jesse	48-2	48	0.39	0.421	0.4055	0.041	0.354		62665	62665
2016-10-11	Jesse	48-3	48	0.404	0.413	0.4085	0.043	0.329		63001	63001
2016-10-11	Jesse	48-4	48	0.32	0.328	0.324	0.041	0.313		63865	63865
2016-10-11	Jesse	48-5	48	0.354	0.352	0.353	0.043	0.274		63963	63963
2016-10-11	Jesse	48-6	48	0.313	0.312	0.3125	0.043	0.261		66837	66837
2016-10-11	Jesse	48-7	48	0.272	0.247	0.2595	0.043	0.27		67546	67546
2016-10-11	Abby	49-1	49	0.248	0.18	0.214	0.04	0.322		70534	70534
2016-10-11	Rebecca	49-1	49	0.262	0.25	0.256	0.041	0.275		70534	70534
2016-10-11	Katie	49-1	49	0.266	0.314	0.29	0.041	0.275	0.254875	70534	70534
2016-10-11	Rebecca	49-2	49	0.288	0.034	0.161	0.041	0.26		73170	73170
2016-10-11	Abby	49-2	49	0.254	0.214	0.234	0.04	0.305		73170	73170
2016-10-11	Katie	49-2	49	0.316	0.297	0.3065	0.041	0.26	0.247875	73170	73170
2016-10-11	Rebecca	49-3	49	0.305	0.28	0.2925	0.041	0.275		75241	75241
2016-10-11	Abby	49-3	49	0.301	0.297	0.299	0.039	0.32		75241	75241
2016-10-11	Katie	49-3	49	0.328	0.303	0.3155	0.041	0.275	0.303375	75241	75241
2016-10-11	Abby	49-4	49	0.248	0.253	0.2505	0.04	0.26		75885	75885
2016-10-11	Rebecca	49-4	49	0.264	0.258	0.261	0.041	0.229		75885	75885
2016-10-11	Katie	49-4	49	0.277	0.255	0.266	0.041	0.229		75885	75885
2016-10-11	Abby	49-5	49	0.203	0.198	0.2005	0.039	0.252		77596	77596
2016-10-11	Rebecca	49-5	49	0.236	0.271	0.2535	0.041	0.214		77596	77596
2016-10-11	Katie	49-5	49	0.262	0.293	0.2775	0.286	0.214		77596	77596
2016-10-11	Abby	49-6	49	0.257	0.241	0.249	0.039	0.244		78130	78130
2016-10-11	Rebecca	49-6	49	0.274	0.258	0.266	0.041	0.237		78130	78130
2016-10-11	Katie	49-6	49	0.286	0.271	0.2785	0.041	0.237	0.26775	78130	78130
2016-10-11	Abby	49-7	49	0.216	0.072	0.144	0.041	0.251		79139	79139
2016-10-11	Katie	49-7	49	0.237	0.169	0.203	0.042	0.207		79139	79139
2016-10-11	Rebecca	49-7	49	0.244	0.207	0.2255	0.042	0.207	0.21275	79139	79139
2016-10-11	Abby	49-8	49	0.262	0.191	0.2265	0.041	0.23		79253	79253
2016-10-11	Rebecca	49-8	49	0.231	0.252	0.2415	0.041	0.211		79253	79253
2016-10-11	Katie	49-8	49	0.275	0.28	0.2775	0.041	0.211	0.24275	79253	79253
2016-10-11	Paul	50-1	50	0.272	0.267	0.2695	0.042	0.318		79538	79538
2016-10-11	Rebecca	50-1	50	0.363	0.322	0.3425	0.038	0.209	0.306	79538	79538
2016-10-11	Paul	50-2	50	0.289	0.232	0.2605	0.044	0.321		80141	80141
2016-10-11	Rebecca	50-2	50	0.303	0.323	0.313	0.038	0.295	0.28675	80141	80141
2016-10-11	Paul	50-3	50	0.311	0.298	0.3045	0.044	0.373		81018	81018
2016-10-11	Rebecca	50-3	50	0.314	0.306	0.31	0.039	0.185	0.30725	81018	81018
2016-10-11	Paul	50-4	50	0.262	0.282	0.272	0.045	0.322		81120	81120
2016-10-11	Rebecca	50-4	50	0.277	0.274	0.2755	0.038	0.185	0.27375	81120	81120
2016-10-11	Rebecca	50-5	50	0.246	0.239	0.2425	0.038	0.163		81213	81213
2016-10-11	Paul	50-5	50	0.238	0.287	0.2625	0.041	0.287	0.2525	81213	81213
2016-10-11	Paul	50-6	50	0.286	0.247	0.2665	0.044	0.303		81660	81660
2016-10-11	Rebecca	50-6	50	0.263	0.272	0.2675	0.04	0.256	0.267	81660	81660
2016-10-11	Rebecca	50-7	50	0.245	0.255	0.25	0.041	0.217		81703	81703
2016-10-11	Paul	50-7	50	0.271	0.23	0.2505	0.05	0.294	0.25025	81703	81703
2016-10-11	Rebecca	50-8	50	0.221	0.222	0.2215	0.041	0.19		83715	83715
2016-10-11	Paul	50-8	50	0.261	0.221	0.241	0.04	0.245	0.23125	83715	83715
2016-10-11	Jack	51-1	51	0.325	0.302	0.3135	0.041	0.258		85179	85179
2016-10-11	Paul	51-1	51	0.343	0.303	0.323	0.044	0.312	0.27475	85179	85179
2016-10-11	Paul	51-2	51	0.305	0.366	0.3355	0.056	0.327		85326	85326
2016-10-11	Jack	51-2	51	0.398	0.354	0.376	0.042	0.301	0.344833	85326	85326
2016-10-11	Jack	51-3	51	0.39	0.352	0.371	0.042	0.322		87352	87352
2016-10-11	Paul	51-3	51	0.393	0.353	0.373	0.057	0.297	0.363875	87352	87352
2016-10-11	Jack	51-4	51	0.345	0.286	0.3155	0.042	0.311		87822	87822
2016-10-11	Paul	51-4	51	0.373	0.376	0.3745	0.061	0.269	0.3585	87822	87822
2016-10-11	Jack	51-5	51	0.307	0.251	0.279	0.05	0.291		88811	88811
2016-10-11	Paul	51-5	51	0.388	0.359	0.3735	0.07	0.276	0.335625	88811	88811
2016-10-11	Paul	51-6	51	0.326	0.256	0.291	0.043	0.261		88883	88883
2016-10-11	Jack	51-6	51	0.33	0.286	0.308	0.043	0.286	0.2995	88883	88883
2016-10-11	Paul	51-7	51	0.291	0.241	0.266	0.047	0.215		88962	88962
2016-10-11	Jack	51-7	51	0.255	0.278	0.2665	0.042	0.262	0.26625	88962	88962
2016-10-11	Paul	51-8	51	0.248	0.258	0.253	0.053	0.258		88998	88998
2016-10-11	Jack	51-8	51	0.267	0.253	0.26	0.043	0.304		88998	88998
2016-10-11	Abby	52-1	52	0.333	0.325	0.329	0.043	0.262		89249	89249
2016-10-11	Katie	52-1	52	0.363	0.322	0.3425	0.038	0.209	0.33575	89249	89249
2016-10-11	Katie	52-2	52	0.303	0.323	0.313	0.038	0.295		89258	89258
2016-10-11	Abby	52-2	52	0.344	0.355	0.3495	0.039	0.317	0.33125	89258	89258
2016-10-11	Katie	52-3	52	0.314	0.306	0.31	0.039	0.185		89723	89723
2016-10-11	Abby	52-3	52	0.356	0.356	0.356	0.043	0.329	0.333	89723	89723
2016-10-11	Katie	52-4	52	0.277	0.274	0.2755	0.038	0.185		91516	91516
2016-10-11	Abby	52-4	52	0.314	0.269	0.2915	0.04	0.296	0.2835	91516	91516
2016-10-11	Abby	52-5	52	0.04	0.038	0.039	0.04	0.276		92207	92207
2016-10-11	Katie	52-5	52	0.246	0.239	0.2425	0.038	0.163		92207	92207
2016-10-11	Abby	52-6	52	0.272	0.252	0.262	0.04	0.244		92709	92709
2016-10-11	Katie	52-6	52	0.263	0.272	0.2675	0.04	0.256	0.26475	92709	92709
2016-10-11	Abby	52-7	52	0.233	0.228	0.2305	0.041	0.259		92794	92794
2016-10-11	Katie	52-7	52	0.245	0.255	0.25	0.041	0.217	0.24025	92794	92794
2016-10-11	Katie	52-8	52	0.221	0.222	0.2215	0.041	0.19		93817	93817
2016-10-11	Abby	52-8	52	0.261	0.276	0.2685	0.045	0.23	0.245	93817	93817
2016-10-11	Niccolo	53-1	53	0.246	0.254	0.25	0.042	0.291		96491	96491
2016-10-11	Elisse	53-1	53	0.307	0.305	0.306	0.04	0.304	0.278	96491	96491
2016-10-11	Niccolo	53-2	53	0.218	0.28	0.249	0.042	0.276		98683	98683
2016-10-11	Elisse	53-2	53	0.318	0.326	0.322	0.042	0.307	0.2855	98683	98683
2016-10-11	Niccolo	53-3	53	0.284	0.249	0.267	0.041	0.314		100120	100120
2016-10-11	Elisse	53-3	53	0.289	0.319	0.304	0.039	0.311	0.2855	100120	100120
2016-10-11	Niccolo	53-4	53	0.301	0.329	0.315	0.041	0.247		101266	101266
2016-10-11	Elisse	53-4	53	0.337	0.34	0.3385	0.041	0.294	0.32675	101266	101266
2016-10-11	Niccolo	53-5	53	0.228	0.197	0.213	0.045	0.233		101777	101777
2016-10-11	Elisse	53-5	53	0.271	0.28	0.2755	0.043	0.252	0.24425	101777	101777
2016-10-11	Niccolo	53-6	53	0.194	0.19	0.192	0.044	0.228		102086	102086
2016-10-11	Elisse	53-6	53	0.266	0.261	0.2635	0.041	0.25	0.22775	102086	102086
2016-10-11	Niccolo	53-7	53	0.203	0.199	0.201	0.046	0.246		103770	103770
2016-10-11	Elisse	53-7	53	0.283	0.272	0.2775	0.047	0.281	0.23925	103770	103770
2016-10-11	Niccolo	53-8	53	0.21	0.225	0.218	0.044	0.205		103775	103775
2016-10-11	Elisse	53-8	53	0.264	0.27	0.267	0.042	0.263	0.2425	103775	103775
2016-10-11	Niccolo	54-1	54	0.203	0.193	0.198	0.041	0.266		106208	106208
2016-10-11	Niccolo	54-2	54	0.397	0.363	0.38	0.045	0.322	0.289	106282	106282
2016-10-11	Niccolo	54-3	54	0.416	0.415	0.416	0.043	0.312		106461	106461
2016-10-11	Niccolo	54-4	54	0.376	0.221	0.299	0.044	0.35		106506	106506
2016-10-11	Niccolo	54-5	54	0.316	0.299	0.308	0.042	0.306	0.3035	106570	106570
2016-10-11	Niccolo	54-6	54	0.216	0.22	0.218	0.05	0.269		106863	106863
2016-10-11	Niccolo	54-7	54	0.36	0.342	0.351	0.044	0.333	0.2845	108235	108235
2016-10-11	Niccolo	54-8	54	0.326	0.36	0.343	0.047	0.332	0.347	108750	108750
2016-10-11	Eric	57-1	57	0.25	0.282	0.266	0.043	0.334		122280	122280
2016-10-11	Eric	57-2	57	0.258	0.229	0.2435	0.042	0.338		122297	122297
2016-10-11	Eric	57-3	57	0.252	0.264	0.258	0.041	0.317		122376	122376
2016-10-11	Eric	57-4	57	0.206	0.219	0.2125	0.043	0.252		123141	123141
2016-10-11	Eric	57-5	57	0.185	0.221	0.203	0.041	0.225		124146	124146
2016-10-11	Eric	57-6	57	0.198	0.222	0.21	0.04	0.257		125043	125043
2016-10-11	Eric	57-7	57	0.24	0.201	0.2205	0.043	0.275		125727	125727
2016-10-11	Eric	57-8	57	0.196	0.223	0.2095	0.049	0.226		126405	126405
2016-10-11	Zeena	58-1	58	0.34	0.321	0.3305	0.043	0.303		126757	126757
2016-10-11	Krista	58-1	58	0.373	0.352	0.3625	0.049	0.35	0.3465	126757	126757
2016-10-11	Zeena	58-2	58	0.306	0.33	0.318	0.039	0.323		128141	128141
2016-10-11	Krista	58-2	58	0.394	0.402	0.398	0.045	0.371		128141	128141
2016-10-11	Zeena	58-3	58	0.352	0.339	0.3455	0.04	0.323		128737	128737
2016-10-11	Krista	58-3	58	0.387	0.419	0.403	0.049	0.431		128737	128737
2016-10-11	Zeena	58-4	58	0.284	0.252	0.268	0.04	0.295		128751	128751
2016-10-11	Krista	58-4	58	0.38	0.414	0.397	0.048	0.402		128751	128751
2016-10-11	Zeena	58-5	58	0.304	0.26	0.282	0.04	0.294		129260	129260
2016-10-11	Krista	58-5	58	0.41	0.394	0.402	0.049	0.398		129260	129260
2016-10-11	Zeena	58-6	58	0.265	0.259	0.262	0.04	0.267		57670	57670
2016-10-11	Krista	58-6	58	0.352	0.362	0.357	0.05	0.364	0.3095	57670	57670
2016-10-11	Zeena	58-7	58	0.271	0.276	0.2735	0.041	0.281		98857	98857
2016-10-11	Krista	58-7	58	0.374	0.389	0.3815	0.051	0.363		98857	98857
2016-10-11	Zeena	58-8	58	0.26	0.277	0.2685	0.048	0.264		99796	99796
2016-10-11	Krista	58-8	58	0.327	0.353	0.34	0.051	0.322	0.30425	99796	99796
2016-10-11	Henry	59-1	59	0.311	0.278	0.2945	0.044	0.263		102288	102288
2016-10-11	Caitlin	59-1	59	0.353	0.353	0.353	0.328	0.19	0.32375	102288	102288
2016-10-11	Henry	59-2	59	0.314	0.329	0.3215	0.039	0.26		56906	56906
2016-10-11	Caitlin	59-2	59	0.382	0.382	0.382	0.298	0.343		56906	56906
2016-10-11	Henry	59-3	59	0.396	0.379	0.3875	0.04	0.299		68982	68982
2016-10-11	Caitlin	59-3	59	0.429	0.429	0.429	0.348	0.326		68982	68982
2016-10-11	Henry	59-4	59	0.355	0.293	0.324	0.04	0.28		71795	71795
2016-10-11	Caitlin	59-4	59	0.397	0.397	0.397	0.366	0.372		71795	71795
2016-10-11	Henry	59-5	59	0.278	0.275	0.2765	0.04	0.286		113486	113486
2016-10-11	Caitlin	59-5	59	0.311	0.311	0.311	0.269	0.322	0.29375	113486	113486
2016-10-11	Henry	59-6	59	0.231	0.264	0.2475	0.04	0.246		42846	42846
2016-10-11	Caitlin	59-6	59	0.359	0.359	0.359	0.336	0.314	0.30325	42846	42846
2016-10-11	Henry	59-7	59	0.24	0.276	0.258	0.042	0.263		50572	50572
2016-10-11	Caitlin	59-7	59	0.33	0.33	0.33	0.334	0.341	0.294	50572	50572
2016-10-11	Henry	59-8	59	0.219	0.211	0.215	0.044	0.237		53710	53710
2016-10-11	Caitlin	59-8	59	0.316	0.316	0.316	0.326	0.318	0.2655	53710	53710
2016-10-17	Katelynn	33-1	33	0.221	0.182	0.2015	0.04	0.241		3961	3961
2016-10-17	Kathy	33-1	33	0.179	0.224	0.2015	0.04	0.346	0.2015	3961	3961
2016-10-17	Kathy	33-2	33	0.299	0.266	0.2825	0.04	0.339		4263	4263
2016-10-17	Katelynn	33-2	33	0.319	0.286	0.3025	0.042	0.332	0.2925	4263	4263
2016-10-17	Kathy	33-3	33	0.297	0.332	0.3145	0.041	0.323		4921	4921
2016-10-17	Katelynn	33-3	33	0.366	0.323	0.3445	0.042	0.367	0.3295	4921	4921
2016-10-17	Kathy	33-4	33	0.275	0.246	0.2605	0.042	0.265		5995	5995
2016-10-17	Katelynn	33-4	33	0.282	0.26	0.271	0.042	0.247	0.26575	5995	5995
2016-10-17	Rachel	33-5	33	0.089	0.096	0.0925	0.07	0.115		6866	6866
2016-10-17	Katelynn	33-5	33	0.233	0.121	0.177	0.119	0.24		6866	6866
2016-10-17	Kathy	33-5	33	0.228	0.245	0.2365	0.04	0.21	0.168667	6866	6866
2016-10-17	Rachel	33-6	33	0.108	0.087	0.0975	0.071	0.117		6910	6910
2016-10-17	Kathy	33-6	33	0.264	0.237	0.2505	0.048	0.249		6910	6910
2016-10-17	Katelynn	33-6	33	0.288	0.268	0.278	0.042	0.246	0.208667	6910	6910
2016-10-17	Katelynn	33-7	33	0.313	0.226	0.2695	0.059	0.252		8090	8090
2016-10-17	Kathy	33-7	33	0.317	0.243	0.28	0.043	0.231	0.27475	8090	8090
2016-10-17	Katelynn	33-8	33	0.295	0.286	0.2905	0.041	0.279		8179	8179
2016-10-17	Kathy	33-8	33	0.301	0.323	0.312	0.039	0.28	0.30125	8179	8179
2016-10-17	Rachel	43-1	43	0.088	0.093	0.0905	0.072	0.106		38042	38042
2016-10-17	Katelynn	43-1	43	0.285	0.231	0.258	0.044	0.194		38042	38042
2016-10-17	Kathy	43-1	43	0.289	0.228	0.2585	0.039	0.173	0.25825	38042	38042
2016-10-17	Rachel	43-2	43	0.092	0.096	0.094	0.069	0.104		38490	38490
2016-10-17	Katelynn	43-2	43	0.296	0.273	0.2845	0.04	0.308		38490	38490
2016-10-17	Kathy	43-2	43	0.33	0.315	0.3225	0.039	0.266	0.233667	38490	38490
2016-10-17	Rachel	43-3	43	0.102	0.096	0.099	0.072	0.1		38743	38743
2016-10-17	Kathy	43-3	43	0.36	0.335	0.3475	0.039	0.308		38743	38743
2016-10-17	Katelynn	43-3	43	0.397	0.373	0.385	0.051	0.313	0.22325	38743	38743
2016-10-17	Rachel	43-4	43	0.102	0.09	0.096	0.07	0.112		38845	38845
2016-10-17	Kathy	43-4	43	0.342	0.276	0.309	0.046	0.261		38845	38845
2016-10-17	Katelynn	43-4	43	0.35	0.295	0.3225	0.049	0.278	0.2425	38845	38845
2016-10-17	Rachel	43-5	43	0.11	0.122	0.116	0.069	0.108		38983	38983
2016-10-17	Kathy	43-5	43	0.204	0.207	0.2055	0.04	0.232		38983	38983
2016-10-17	Katelynn	43-5	43	0.268	0.253	0.2605	0.042	0.294	0.194	38983	38983
2016-10-17	Rachel	43-6	43	0.093	0.102	0.0975	0.07	0.111		39336	39336
2016-10-17	Kathy	43-6	43	0.247	0.233	0.24	0.041	0.228		39336	39336
2016-10-17	Katelynn	43-6	43	0.242	0.241	0.2415	0.043	0.278	0.193	39336	39336
2016-10-17	Rachel	43-7	43	0.101	0.101	0.101	0.072	0.129		40383	40383
2016-10-17	Kathy	43-7	43	0.243	0.208	0.2255	0.042	0.24		40383	40383
2016-10-17	Katelynn	43-7	43	0.285	0.293	0.289	0.044	0.269	0.205167	40383	40383
2016-10-17	Rachel	43-8	43	0.075	0.074	0.0745	0.073	0.142		40467	40467
2016-10-17	Katelynn	43-8	43	0.225	0.255	0.24	0.046	0.282		40467	40467
2016-10-17	Kathy	43-8	43	0.249	0.238	0.2435	0.041	0.246	0.24175	40467	40467
2016-10-17	Emma B	44-1	44	0.16	0.191	0.1755	0.04	0.251		40500	40500
2016-10-17	Anne	44-1	44	0.239	0.212	0.225	0.04	0.3		40500	40500
2016-10-17	Brenden	44-1	44	0.258	0.263	0.2605	0.043	0.322	0.220333	40500	40500
2016-10-17	Brenden	44-2	44	0.22	0.173	0.1965	0.045	0.376		40614	40614
2016-10-17	Emma B	44-2	44	0.22	0.197	0.2085	0.04	0.269		40614	40614
2016-10-17	Anne	44-2	44	0.24	0.311	0.276	0.042	0.337	0.227	40614	40614
2016-10-17	Emma B	44-3	44	0.217	0.227	0.222	0.04	0.252		40669	40669
2016-10-17	Anne	44-3	44	0.276	0.277	0.277	0.039	0.32		40669	40669
2016-10-17	Brenden	44-3	44	0.321	0.328	0.3245	0.046	0.336	0.2745	40669	40669
2016-10-17	Emma B	44-4	44	0.192	0.188	0.19	0.042	0.221		41092	41092
2016-10-17	Anne	44-4	44	0.201	0.234	0.218	0.04	0.276		41092	41092
2016-10-17	Brenden	44-4	44	0.252	0.232	0.242	0.043	0.295	0.216667	41092	41092
2016-10-17	Emma B	44-5	44	0.148	0.167	0.1575	0.041	0.178		42014	42014
2016-10-17	Anne	44-5	44	0.27	0.244	0.257	0.039	0.226		42014	42014
2016-10-17	Brenden	44-5	44	0.269	0.294	0.2815	0.045	0.233	0.232	42014	42014
2016-10-17	Emma B	44-6	44	0.202	0.186	0.194	0.04	0.227		42212	42212
2016-10-17	Anne	44-6	44	0.249	0.27	0.259	0.04	0.252		42212	42212
2016-10-17	Brenden	44-6	44	0.296	0.257	0.2765	0.048	0.258	0.243167	42212	42212
2016-10-17	Emma B	44-7	44	0.367	0.042	0.2045	0.051	0.16		44688	44688
2016-10-17	Anne	44-7	44	0.191	0.279	0.235	0.04	0.235		44688	44688
2016-10-17	Brenden	44-7	44	0.318	0.258	0.288	0.041	0.266	0.2425	44688	44688
2016-10-17	Emma B	44-8	44	0.253	0.244	0.2485	0.042	0.196		45153	45153
2016-10-17	Anne	44-8	44	0.247	0.302	0.275	0.039	0.204		45153	45153
2016-10-17	Brenden	44-8	44	0.339	0.313	0.326	0.046	0.207	0.283167	45153	45153
2016-10-17	Naomi	51-1	51	0.221	0.208	0.2145	0.041	0.335		85179	85179
2016-10-17	Naomi	51-1	51	0.221	0.208	0.2145	0.041	0.335		85179	85179
2016-10-17	Naomi	51-2	51	0.292	0.257	0.2745	0.044	0.356		85326	85326
2016-10-17	Naomi	51-2	51	0.292	0.257	0.2745	0.044	0.356		85326	85326
2016-10-17	Naomi	51-3	51	0.358	0.334	0.346	0.041	0.341		87352	87352
2016-10-17	Naomi	51-3	51	0.358	0.334	0.346	0.041	0.341		87352	87352
2016-10-17	Naomi	51-4	51	0.29	0.294	0.292	0.04	0.296		87822	87822
2016-10-17	Naomi	51-4	51	0.29	0.294	0.292	0.04	0.296		87822	87822
2016-10-17	Naomi	51-5	51	0.273	0.285	0.279	0.039	0.264		88811	88811
2016-10-17	Naomi	51-5	51	0.273	0.285	0.279	0.039	0.264		88811	88811
2016-10-17	Naomi	51-8	51	0.291	0.286	0.2885	0.039	0.239		88998	88998
2016-10-17	Naomi	51-8	51	0.291	0.286	0.2885	0.039	0.239	0.28375	88998	88998
2016-10-17	Naomi	54-1	54	0.041	0.043	0.042	0.041	0.31		106208	106208
2016-10-17	Naomi	54-2	54	0.316	0.326	0.321	0.039	0.377		106282	106282
2016-10-17	Naomi	54-3	54	0.222	0.217	0.2195	0.038	0.357		106461	106461
2016-10-17	Naomi	54-4	54	0.35	0.337	0.3435	0.038	0.319	0.2815	106506	106506
2016-10-17	Naomi	54-5	54	0.224	0.28	0.252	0.039	0.289		106570	106570
2016-10-17	Naomi	54-6	54	0.292	0.308	0.3	0.04	0.265	0.276	106863	106863
2016-10-17	Naomi	54-7	54	0.293	0.314	0.3035	0.04	0.3		108235	108235
2016-10-17	Naomi	54-8	54	0.3	0.326	0.313	0.044	0.277		108750	108750
2016-10-17	Kirby	55-1	55	0.26	0.244	0.252	0.041	0.335		108753	108753
2016-10-17	Diana	55-1	55	0.371	0.38	0.3755	0.04	0.38	0.31375	108753	108753
2016-10-17	Kirby	55-2	55	0.26	0.211	0.2355	0.041	0.298		108972	108972
2016-10-17	Diana	55-2	55	0.397	0.342	0.3695	0.041	0.436	0.3025	108972	108972
2016-10-17	Kirby	55-3	55	0.308	0.291	0.2995	0.04	0.313		109084	109084
2016-10-17	Diana	55-3	55	0.436	0.393	0.4145	0.04	0.457		109084	109084
2016-10-17	Kirby	55-4	55	0.221	0.206	0.2135	0.042	0.232		109086	109086
2016-10-17	Diana	55-4	55	0.353	0.346	0.3495	0.04	0.385	0.2815	109086	109086
2016-10-17	Kirby	55-5	55	0.225	0.256	0.2405	0.04	0.201		109466	109466
2016-10-17	Diana	55-5	55	0.364	0.375	0.3695	0.041	0.379	0.305	109466	109466
2016-10-17	Kirby	55-6	55	0.269	0.255	0.262	0.041	0.24		111552	111552
2016-10-17	Diana	55-6	55	0.345	0.332	0.3385	0.144	0.398	0.30025	111552	111552
2016-10-17	Kirby	55-7	55	0.296	0.239	0.2675	0.04	0.252		112677	112677
2016-10-17	Diana	55-7	55	0.37	0.344	0.357	0.041	0.396	0.31225	112677	112677
2016-10-17	Kirby	55-8	55	0.223	0.23	0.2265	0.04	0.227		114490	114490
2016-10-17	Diana	55-8	55	0.338	0.378	0.358	0.043	0.367	0.29225	114490	114490
2016-10-17	Kirby	56-1	56	0.38	0.353	0.3665	0.039	0.316		114831	114831
2016-10-17	Diana	56-1	56	0.433	0.473	0.453	0.04	0.391		114831	114831
2016-10-17	Kirby	56-2	56	0.34	0.352	0.346	0.04	0.373		117741	117741
2016-10-17	Diana	56-2	56	0.438	0.277	0.3575	0.045	0.461	0.35175	117741	117741
2016-10-17	Kirby	56-3	56	0.368	0.343	0.3555	0.039	0.334		117922	117922
2016-10-17	Diana	56-3	56	0.325	0.438	0.3815	0.044	0.448		117922	117922
2016-10-17	Kirby	56-4	56	0.312	0.289	0.3005	0.04	0.31		118723	118723
2016-10-17	Diana	56-4	56	0.377	0.395	0.386	0.039	0.436		118723	118723
2016-10-17	Kirby	56-5	56	0.263	0.249	0.256	0.04	0.288		120286	120286
2016-10-17	Diana	56-5	56	0.346	0.339	0.3425	0.042	0.41	0.29925	120286	120286
2016-10-17	Kirby	56-6	56	0.286	0.284	0.285	0.041	0.299		120307	120307
2016-10-17	Diana	56-6	56	0.272	0.306	0.289	0.042	0.449	0.287	120307	120307
2016-10-17	Kirby	56-7	56	0.302	0.321	0.3115	0.041	0.327		120844	120844
2016-10-17	Diana	56-7	56	0.363	0.352	0.3575	0.042	0.458	0.3345	120844	120844
2016-10-17	Kirby	56-8	56	0.238	0.3	0.269	0.042	0.33		121781	121781
2016-10-17	Diana	56-8	56	0.415	0.441	0.428	0.042	0.468		121781	121781
2016-10-17	Jess	61-1	61	0.241	0.256	0.2485	0.04	0.283		130872	130872
2016-10-17	Jess	61-2	61	0.288	0.236	0.236	0.04	0.311		131388	131388
2016-10-17	Jess	61-3	61	0.294	0.281	0.2875	0.04	0.302		131986	131986
2016-10-17	Jess	61-4	61	0.246	0.224	0.235	0.042	0.234		133195	133195
2016-10-17	Jess	61-5	61	0.216	0.235	0.2255	0.043	0.204		133356	133356
2016-10-17	Jess	61-6	61	0.269	0.238	0.2535	0.042	0.225		139257	139257
2016-10-17	Jess	61-7	61	0.3	0.236	0.268	0.043	0.245		140892	140892
2016-10-17	Jess	61-8	61	0.297	0.289	0.293	0.041	0.24		143348	143348
2016-10-17	Jess	62-1	62	0.379	0.337	0.358	0.04	0.298		144958	144958
2016-10-17	Jess	62-2	62	0.339	0.359	0.349	0.04	0.34		144982	144982
2016-10-17	Jess	62-3	62	0.355	0.35	0.3525	0.043	0.343		149046	149046
2016-10-17	Jess	62-4	62	0.272	0.253	0.2625	0.041	0.288		149286	149286
2016-10-17	Jess	62-5	62	0.251	0.249	0.25	0.04	0.265		150954	150954
2016-10-17	Jess	62-6	62	0.236	0.254	0.245	0.04	0.256		152393	152393
2016-10-17	Jess	62-7	62	0.269	0.272	0.2705	0.044	0.277		152551	152551
2016-10-17	Jess	62-8	62	0.257	0.305	0.281	0.046	0.279		153365	153365
2016-10-17	Madi S	63-1	63	0.302	0.038	0.17	0.365	0.363		153399	153399
2016-10-17	Pranathi D	63-1	63	0.235	0.267	0.251	0.04	0.321	0.2105	153399	153399
2016-10-17	Madi S	63-2	63	0.299	0.04	0.1695	0.289	0.342		154295	154295
2016-10-17	Pranathi D	63-2	63	0.289	0.3	0.2945	0.044	0.302	0.232	154295	154295
2016-10-17	Madi S	63-3	63	0.297	0.039	0.168	0.227	0.198		156616	156616
2016-10-17	Pranathi D	63-3	63	0.239	0.305	0.272	0.039	0.307	0.22	156616	156616
2016-10-17	Madi S	63-4	63	0.242	0.04	0.141	0.319	0.247		157940	157940
2016-10-17	Pranathi D	63-4	63	0.207	0.242	0.2245	0.039	0.221	0.18275	157940	157940
2016-10-17	Madi S	63-5	63	0.246	0.038	0.142	0.299	0.288		159031	159031
2016-10-17	Pranathi D	63-5	63	0.219	0.234	0.2265	0.04	0.24	0.18425	159031	159031
2016-10-17	Madi S	63-6	63	0.207	0.038	0.1225	0.294	0.278		163144	163144
2016-10-17	Pranathi D	63-6	63	0.206	0.221	0.2135	0.039	0.219	0.168	163144	163144
2016-10-17	Madi S	63-7	63	0.271	0.039	0.155	0.236	0.304		164208	164208
2016-10-17	Pranathi D	63-7	63	0.239	0.243	0.241	0.04	0.236	0.198	164208	164208
2016-10-17	Madi S	63-8	63	0.212	0.041	0.1265	0.282	0.27		164511	164511
2016-10-17	Pranathi D	63-8	63	0.165	0.206	0.1855	0.042	0.208	0.156	164511	164511
2016-10-17	Avery B	64-1	64	0.201	0.269	0.235	0.043	0.268		164678	164678
2016-10-17	Lauren L	64-1	64	0.261	0.24	0.2505	0.039	0.258	0.24275	164678	164678
2016-10-17	Avery B	64-2	64	0.313	0.285	0.299	0.039	0.293		165883	165883
2016-10-17	Lauren L	64-2	64	0.33	0.274	0.302	0.039	0.274	0.3005	165883	165883
2016-10-17	Avery B	64-3	64	0.281	0.274	0.2775	0.039	0.305		170578	170578
2016-10-17	Lauren L	64-3	64	0.339	0.325	0.332	0.049	0.297	0.30475	170578	170578
2016-10-17	Avery B	64-4	64	0.266	0.217	0.2415	0.039	0.205		170621	170621
2016-10-17	Lauren L	64-4	64	0.302	0.281	0.2915	0.039	0.22	0.2665	170621	170621
2016-10-17	Avery B	64-5	64	0.248	0.235	0.2415	0.043	0.235		174027	174027
2016-10-17	Lauren L	64-5	64	0.281	0.235	0.258	0.039	0.241	0.24975	174027	174027
2016-10-17	Lauren L	64-6	64	0.282	0.232	0.257	0.039	0.245		175412	175412
2016-10-17	Avery B	64-6	64	0.235	0.292	0.2635	0.038	0.249	0.26025	175412	175412
2016-10-17	Avery B	64-7	64	0.271	0.265	0.268	0.038	0.251		175415	175415
2016-10-17	Lauren L	64-7	64	0.324	0.34	0.332	0.039	0.27	0.3	175415	175415
2016-10-17	Avery B	64-8	64	0.247	0.136	0.1915	0.038	0.256		176765	176765
2016-10-17	Lauren L	64-8	64	0.319	0.284	0.3015	0.039	0.273	0.2465	176765	176765
2016-10-17	Lauren L	65-1	65	0.253	0.245	0.249	0.038	0.177		177989	177989
2016-10-17	Kelsi	65-2	65	0.179	0.258	0.2185	0.04	0.276		182400	182400
2016-10-17	Lauren L	65-2	65	0.322	0.328	0.325	0.039	0.22	0.264167	182400	182400
2016-10-17	Kelsi	65-3	65	0.05	0.046	0.048	0.039	0.302		190336	190336	Not a hit
2016-10-17	Lauren L	65-3	65	0.196	0.23	0.213	0.038	0.224	0.1305	190336	190336
2016-10-17	Lauren L	65-4	65	0.248	0.257	0.2525	0.038	0.264		193043	193043
2016-10-17	Kelsi	65-4	65	0.328	0.299	0.3135	0.039	0.22	0.283	193043	193043
2016-10-17	Lauren L	65-5	65	0.215	0.215	0.215	0.039	0.171		196148	196148
2016-10-17	Kelsi	65-5	65	0.209	0.259	0.234	0.039	0.301	0.2245	196148	196148
2016-10-17	Kelsi	65-6	65	0.181	0.245	0.213	0.039	0.261		197049	197049
2016-10-17	Lauren L	65-6	65	0.246	0.219	0.2325	0.039	0.234	0.22275	197049	197049
2016-10-17	Lauren L	65-7	65	0.236	0.187	0.2115	0.039	0.212		202883	202883
2016-10-17	Kelsi	65-7	65	0.236	0.288	0.262	0.039	0.272	0.23675	202883	202883
2016-10-17	Kelsi	65-8	65	0.213	0.267	0.24	0.039	0.268		204920	204920
2016-10-17	Lauren L	65-8	65	0.237	0.267	0.252	0.039	0.177		204920	204920
2016-10-17	Emma B	66-2	66	0.222	0.22	0.221	0.039	0.168	0.2365	205843	205843
2016-10-17	Emma B	66-3	66	0.232	0.229	0.2305	0.039	0.199	0.22575	210816	210816
2016-10-17	Emma B	66-4	66	0.174	0.233	0.2035	0.04	0.142	0.217	215276	215276
2016-10-17	Emma B	66-5	66	0.182	0.168	0.175	0.04	0.148		220030	220030
2016-10-17	Emma B	66-6	66	0.079	0.187	0.133	0.039	0.154		234945	234945
2016-10-17	Emma B	66-7	66	0.276	0.294	0.285	0.039	0.167	0.209	236246	236246
2016-10-17	Emma B	66-8	66	0.188	0.211	0.1995	0.039	0.165	0.24225	240502	240502
2016-10-17	Rathan K	67-1	67	0.154	0.144	0.149	0.039	0.156		255025	255025
2016-10-17	Kyle I	67-1	67	0.184	0.169	0.1765	0.038	0.227	0.16275	255025	255025
2016-10-17	Rathan K	67-2	67	0.178	0.057	0.1175	0.039	0.164		261037	261037
2016-10-17	Kyle I	67-2	67	0.22	0.204	0.212	0.038	0.265	0.16475	261037	261037
2016-10-17	Rathan K	67-3	67	0.133	0.163	0.148	0.037	0.151		261610	261610
2016-10-17	Kyle I	67-3	67	0.236	0.208	0.222	0.038	0.292	0.185	261610	261610
2016-10-17	Rathan K	67-4	67	0.05	0.082	0.066	0.038	0.113		274905	274905	67-4 hit
2016-10-17	Kyle I	67-4	67	0.037	0.107	0.072	0.038	0.255	0.069	274905	274905	67-4 hit
2016-10-17	Rathan K	67-5	67	0.077	0.053	0.065	0.039	0.156		277806	277806	67-5 hit
2016-10-17	Kyle I	67-5	67	0.099	0.072	0.0855	0.039	0.229	0.07525	277806	277806
2016-10-17	Rathan K	67-6	67	0.181	0.129	0.155	0.039	0.154		279895	279895
2016-10-17	Kyle I	67-6	67	0.194	0.135	0.1645	0.039	0.22	0.15975	279895	279895
2016-10-17	Kyle I	67-7	67	0.04	0.148	0.094	0.039	0.228		282187	282187
2016-10-17	Rathan K	67-7	67	0.146	0.136	0.141	0.039	0.121	0.1175	282187	282187
2016-10-17	Kyle I	67-8	67	0.151	0.162	0.1565	0.039	0.194		284234	284234
2016-10-17	Kristi K	68-1	68	0.038	0.096	0.067	0.044	0.21		288519	288519
2016-10-17	Emma B	68-1	68	0.15	0.156	0.153	0.04	0.261		288519	288519
2016-10-17	Kristi K	68-2	68	0.285	0.266	0.2755	0.038	0.223		289365	289365
2016-10-17	Emma B	68-2	68	0.343	0.33	0.3365	0.043	0.271	0.255	289365	289365
2016-10-17	Kristi K	68-3	68	0.211	0.266	0.2385	0.039	0.237		290307	290307
2016-10-17	Emma B	68-3	68	0.333	0.323	0.328	0.046	0.289	0.301	290307	290307
2016-10-17	Kristi K	68-4	68	0.251	0.234	0.2425	0.039	0.156		292826	292826
2016-10-17	Emma B	68-4	68	0.303	0.302	0.3025	0.045	0.22	0.291	292826	292826
2016-10-17	Kristi K	68-5	68	0.215	0.214	0.2145	0.039	0.199		293334	293334
2016-10-17	Emma B	68-5	68	0.273	0.232	0.2525	0.039	0.234		293334	293334
2016-10-17	Kristi K	68-6	68	0.2	0.209	0.2045	0.039	0.189		294623	294623
2016-10-17	Emma B	68-6	68	0.266	0.284	0.275	0.04	0.237		294623	294623
2016-10-17	Kristi K	68-7	68	0.246	0.203	0.2245	0.041	0.232		295404	295404
2016-10-17	Emma B	68-7	68	0.284	0.288	0.286	0.039	0.235	0.261833	295404	295404
2016-10-17	Emma B	68-8	68	0.039	0.042	0.0405	0.043	0.288		298197	298197
2016-10-17	Kristi K	68-8	68	0.046	0.046	0.046	0.047	0.236	0.124167	298197	298197
2016-10-17	Kristi K	69-1	69	0.213	0.194	0.2035	0.038	0.254		298793	298793
2016-10-17	Jordan	69-1	69	0.273	0.305	0.289	0.039	0.316	0.24625	298793	298793
2016-10-17	Kristi K	69-2	69	0.227	0.215	0.221	0.04	0.271		301168	301168
2016-10-17	Jordan	69-2	69	0.284	0.3	0.292	0.038	0.317	0.2565	301168	301168
2016-10-17	Kristi K	69-3	69	0.222	0.211	0.2165	0.039	0.26		309971	309971
2016-10-17	Jordan	69-3	69	0.33	0.318	0.324	0.048	0.325	0.27025	309971	309971
2016-10-17	Kristi K	69-4	69	0.202	0.19	0.196	0.038	0.215		311074	311074
2016-10-17	Jordan	69-4	69	0.274	0.292	0.283	0.039	0.245	0.2395	311074	311074
2016-10-17	Jordan	69-5	69	0.038	0.042	0.04	0.038	0.263		311727	311727
2016-10-17	Jordan	69-6	69	0.239	0.236	0.2375	0.039	0.242		319034	319034
2016-10-17	Jordan	69-7	69	0.285	0.284	0.2845	0.039	0.258		321506	321506
2016-10-17	Jordan	69-8	69	0.276	0.267	0.2715	0.039	0.231		327693	327693
2016-10-17	Kyle I	70-1	70	0.169	0.162	0.1655	0.04	0.174		329676	329676
2016-10-17	Emma B	70-1	70	0.295	0.247	0.271	0.039	0.272		329676	329676
2016-10-17	Kyle I	70-2	70	0.263	0.241	0.252	0.039	0.203		330497	330497
2016-10-17	Emma B	70-2	70	0.303	0.31	0.3065	0.039	0.283	0.2765	330497	330497
2016-10-17	Kyle I	70-3	70	0.227	0.25	0.2385	0.039	0.231		332473	332473
2016-10-17	Emma B	70-3	70	0.266	0.263	0.2645	0.041	0.282		332473	332473
2016-10-17	Emma B	70-4	70	0.245	0.263	0.254	0.04	0.223		335048	335048
2016-10-17	Kyle I	70-5	70	0.04	0.041	0.0405	0.039	0.178		338106	338106	This was repeatable. 70-5 is a hit!
2016-10-17	Emma B	70-5	70	0.06	0.055	0.0575	0.042	0.231	0.049	338106	338106
2016-10-17	Emma B	70-6	70	0.248	0.212	0.23	0.04	0.218		341074	341074
2016-10-17	Kyle I	70-6	70	0.228	0.243	0.2355	0.039	0.181	0.174333	341074	341074
2016-10-17	Emma B	70-7	70	0.232	0.222	0.227	0.04	0.218		343230	343230
2016-10-17	Kyle I	70-8	70	0.242	0.217	0.2295	0.039	0.204	0.22825	343343	343343
2016-10-17	Madi S	71-1	71	0.366	0.039	0.2025	0.386	0.345		343344	343344
2016-10-17	Kelsi	71-1	71	0.271	0.243	0.257	0.04	0.153		343344	343344
2016-10-17	Anthony P	71-1	71	0.258	0.271	0.2645	0.043	0.275	0.241333	343344	343344
2016-10-17	Madi S	71-2	71	0.385	0.045	0.215	0.364	0.387		343783	343783
2016-10-17	Anthony P	71-2	71	0.308	0.304	0.306	0.038	0.287		343783	343783
2016-10-17	Kelsi	71-2	71	0.326	0.288	0.307	0.038	0.218	0.276	343783	343783
2016-10-17	Madi S	71-3	71	0.384	0.04	0.212	0.375	0.391		353451	353451
2016-10-17	Anthony P	71-3	71	0.258	0.291	0.2745	0.042	0.29		353451	353451
2016-10-17	Kelsi	71-3	71	0.305	0.293	0.299	0.037	0.25	0.261833	353451	353451
2016-10-17	Anthony P	71-4	71	0.239	0.266	0.2525	0.038	0.233		366807	366807
2016-10-17	Kelsi	71-4	71	0.263	0.255	0.259	0.037	0.225	0.25575	366807	366807
2016-10-17	Anthony P	71-5	71	0.036	0.036	0.036	0.039	0.25		367428	367428	This was repeated - HIT!
2016-10-17	Kelsi	71-5	71	0.036	0.037	0.0365	0.038	0.194	0.03625	367428	367428
2016-10-17	Madi S	71-5	71	0.277	0.039	0.158	0.266	0.311		367428	367428
2016-10-17	Madi S	71-6	71	0.294	0.041	0.1675	0.279	0.296		367487	367487
2016-10-17	Kelsi	71-6	71	0.27	0.216	0.243	0.038	0.194		367487	367487
2016-10-17	Anthony P	71-6	71	0.253	0.239	0.246	0.038	0.126	0.218833	367487	367487
2016-10-17	Madi S	71-7	71	0.308	0.04	0.174	0.245	0.28		370367	370367
2016-10-17	Anthony P	71-7	71	0.256	0.251	0.2535	0.039	0.266		370367	370367
2016-10-17	Kelsi	71-7	71	0.262	0.271	0.2665	0.039	0.184	0.231333	370367	370367
2016-10-17	Madi S	71-8	71	0.238	0.041	0.1395	0.257	0.224		372134	372134
2016-10-17	Anthony P	71-8	71	0.232	0.234	0.233	0.041	0.219		372134	372134
2016-10-17	Kelsi	71-8	71	0.252	0.249	0.2505	0.038	0.141	0.207667	372134	372134
2016-10-17	Kelsi	72-1	72	0.143	0.145	0.144	0.052	0.124		372221	372221
2016-10-17	Madi S	72-1	72	0.383	0.044	0.2135	0.348	0.32		372221	372221
2016-10-17	Anthony P	72-1	72	0.296	0.311	0.3035	0.043	0.327	0.220333	372221	372221
2016-10-17	Kelsi	72-2	72	0.203	0.156	0.1795	0.038	0.193		373427	373427
2016-10-17	Madi S	72-2	72	0.391	0.04	0.2155	0.351	0.37		373427	373427
2016-10-17	Anthony P	72-2	72	0.333	0.305	0.319	0.038	0.318	0.238	373427	373427
2016-10-17	Madi S	72-3	72	0.352	0.042	0.197	0.318	0.306		373535	373535
2016-10-17	Kelsi	72-3	72	0.219	0.216	0.2175	0.038	0.188		373535	373535
2016-10-17	Anthony P	72-3	72	0.305	0.329	0.317	0.039	0.276	0.243833	373535	373535
2016-10-17	Madi S	72-4	72	0.338	0.046	0.192	0.306	0.334		375997	375997
2016-10-17	Kelsi	72-4	72	0.203	0.187	0.195	0.038	0.162		375997	375997
2016-10-17	Anthony P	72-4	72	0.242	0.256	0.249	0.038	0.275	0.212	375997	375997
2016-10-17	Madi S	72-5	72	0.254	0.038	0.146	0.282	0.381		375392	375392
2016-10-17	Kelsi	72-5	72	0.191	0.187	0.189	0.039	0.12		375392	375392
2016-10-17	Anthony P	72-5	72	0.219	0.248	0.2335	0.039	0.246	0.1895	375392	375392
2016-10-17	Kelsi	72-6	72	0.044	0.065	0.0545	0.041	0.123		379639	379639
2016-10-17	Anthony P	72-6	72	0.126	0.126	0.126	0.039	0.236		379639	379639
2016-10-17	Madi S	72-6	72	0.288	0.039	0.1635	0.28	0.259	0.14475	379639	379639
2016-10-17	Madi S	72-7	72	0.311	0.039	0.175	0.286	0.281		382059	382059
2016-10-17	Anthony P	72-7	72	0.257	0.236	0.2465	0.039	0.305	0.21075	382059	382059
2016-10-17	Madi S	72-8	72	0.253	0.042	0.1475	0.203	0.201		357683	357683
2016-10-17	Anthony P	72-8	72	0.23	0.247	0.2385	0.039	0.202	0.193	357683	357683
2016-10-17	Emma B	73-1	73	0.188	0.15	0.169	0.038	0.173		403374	403374
2016-10-17	Avery B	73-1	73	0.371	0.331	0.351	0.037	0.366	0.252833	403374	403374
2016-10-17	Emma B	73-2	73	0.236	0.215	0.2255	0.039	0.199		503425	503425
2016-10-17	Avery B	73-2	73	0.229	0.228	0.2285	0.043	0.364		503425	503425
2016-10-17	Emma B	73-3	73	0.196	0.126	0.161	0.038	0.248		509563	509563
2016-10-17	Avery B	73-3	73	0.312	0.305	0.3085	0.038	0.379	0.232667	509563	509563
2016-10-17	Emma B	73-4	73	0.154	0.119	0.1365	0.039	0.25		515893	515893
2016-10-17	Emma B	73-5	73	0.037	0.074	0.0555	0.038	0.219		601351	601351
2016-10-17	Avery B	73-5	73	0.26	0.297	0.2785	0.039	0.296	0.167	601351	601351
2016-10-17	Emma B	73-6	73	0.137	0.099	0.118	0.038	0.199		605333	605333
2016-10-17	Avery B	73-6	73	0.252	0.28	0.266	0.038	0.306	0.220833	605333	605333
2016-10-17	Emma B	73-7	73	0.151	0.14	0.1455	0.039	0.199		622175	622175
2016-10-17	Avery B	73-7	73	0.26	0.289	0.2745	0.039	0.317		622175	622175
2016-10-17	Emma B	73-8	73	0.135	0.13	0.1325	0.039	0.163		636717	636717
2016-10-17	Avery B	73-8	73	0.221	0.278	0.2495	0.038	0.273		636717	636717
2016-10-17	Avery B	74-1	74	0.315	0.297	0.306	0.037	0.288		637290	637290
2016-10-17	Emma B	74-2	74	0.188	0.163	0.1755	0.038	0.194		638080	638080
2016-10-17	Avery B	74-2	74	0.387	0.34	0.3635	0.038	0.339	0.281667	638080	638080
2016-10-17	Avery B	74-3	74	0.343	0.338	0.3405	0.038	0.331		638134	638134
2016-10-17	Emma B	74-3	74	0.35	0.356	0.353	0.038	0.193	0.352333	638134	638134
2016-10-17	Emma B	74-4	74	0.181	0.16	0.1705	0.038	0.145		643150	643150
2016-10-17	Avery B	74-4	74	0.29	0.279	0.2845	0.038	0.144	0.269333	643150	643150
2016-10-17	Emma B	74-5	74	0.171	0.2	0.1855	0.039	0.156		645987	645987
2016-10-17	Avery B	74-5	74	0.277	0.294	0.2855	0.045	0.248	0.251833	645987	645987
2016-10-17	Emma B	74-6	74	0.07	0.056	0.063	0.038	0.118		646976	646976
2016-10-17	Avery B	74-6	74	0.29	0.27	0.28	0.042	0.261	0.1715	646976	646976
2016-10-17	Emma B	74-7	74	0.21	0.155	0.1825	0.038	0.124		659107	659107
2016-10-17	Avery B	74-7	74	0.3	0.247	0.2735	0.04	0.283	0.245333	659107	659107
2016-10-17	Avery B	74-8	74	0.273	0.286	0.2795	0.039	0.273	0.2765	660300	660300
2016-10-17	Mason V	75-1	75	0.188	0.174	0.181	0.046	0.19		479	479
2016-10-17	Pranathi D	75-1	75	0.344	0.369	0.3565	0.038	0.378	0.26875	479	479
2016-10-17	Mason V	75-2	75	0.257	0.227	0.242	0.039	0.209		1847	1847
2016-10-17	Pranathi D	75-2	75	0.349	0.353	0.351	0.039	0.338	0.2965	1847	1847
2016-10-17	Mason V	75-3	75	0.285	0.271	0.278	0.039	0.22		3076	3076
2016-10-17	Pranathi D	75-3	75	0.32	0.329	0.3245	0.039	0.314	0.30125	3076	3076
2016-10-17	Mason V	75-4	75	0.255	0.209	0.232	0.04	0.172		3193	3193
2016-10-17	Pranathi D	75-4	75	0.234	0.284	0.259	0.038	0.263	0.2455	3193	3193
2016-10-17	Mason V	75-5	75	0.227	0.211	0.219	0.04	0.21		3247	3247
2016-10-17	Pranathi D	75-5	75	0.215	0.227	0.221	0.04	0.24	0.22	3247	3247
2016-10-17	Pranathi D	75-6	75	0.24	0.198	0.219	0.039	0.226		4429	4429
2016-10-17	Mason V	75-6	75	0.259	0.219	0.239	0.039	0.195	0.229	4429	4429
2016-10-17	Mason V	75-7	75	0.048	0.048	0.048	0.04	0.228		5426	5426	Hiiiittttt!
2016-10-17	Pranathi D	75-7	75	0.048	0.049	0.0485	0.039	0.241	0.04825	5426	5426
2016-10-17	Pranathi D	75-8	75	0.184	0.199	0.1915	0.039	0.169		5564	5564
2016-10-17	Mason V	75-8	75	0.256	0.256	0.256	0.044	0.23	0.249	5564	5564
2016-10-17	Mason V	76-1	76	0.11	0.113	0.1115	0.038	0.122		6137	6137
2016-10-17	Jordan	76-1	76	0.206	0.305	0.2555	0.047	0.369		6137	6137
2016-10-17	Mason V	76-2	76	0.278	0.268	0.273	0.039	0.15		6731	6731
2016-10-17	Jordan	76-2	76	0.267	0.379	0.323	0.042	0.354		6731	6731
2016-10-17	Mason V	76-3	76	0.221	0.217	0.219	0.039	0.146		6821	6821
2016-10-17	Jordan	76-3	76	0.19	0.401	0.2955	0.039	0.368		6821	6821
2016-10-17	Mason V	76-4	76	0.226	0.256	0.241	0.038	0.108		6844	6844
2016-10-17	Jordan	76-4	76	0.151	0.367	0.259	0.04	0.269		6844	6844
2016-10-17	Mason V	76-5	76	0.211	0.207	0.209	0.039	0.113		7420	7420
2016-10-17	Jordan	76-5	76	0.288	0.334	0.311	0.04	0.331		7420	7420
2016-10-17	Jordan	76-6	76	0.186	0.241	0.2135	0.039	0.306		7572	7572
2016-10-17	Mason V	76-6	76	0.232	0.207	0.2195	0.039	0.126		7572	7572
2016-10-17	Mason V	76-7	76	0.191	0.168	0.1795	0.039	0.15		7745	7745
2016-10-17	Jordan	76-7	76	0.138	0.233	0.1855	0.04	0.355		7745	7745
2016-10-17	Jordan	76-8	76	0.217	0.242	0.2295	0.042	0.34		7962	7962
2016-10-17	Mason V	76-8	76	0.356	0.386	0.371	0.039	0.109		7962	7962
2016-10-17	Kristi K	77-1	77	0.238	0.306	0.272	0.038	0.271		9782	9782
2016-10-17	Anthony P	77-1	77	0.275	0.271	0.273	0.038	0.3		9782	9782
2016-10-17	Mason V	77-2	77	0.131	0.115	0.123	0.037	0.124		10173	10173
2016-10-17	Kristi K	77-2	77	0.289	0.319	0.304	0.038	0.324		10173	10173
2016-10-17	Anthony P	77-2	77	0.312	0.339	0.3255	0.038	0.347	0.250833	10173	10173
2016-10-17	Anthony P	77-3	77	0.363	0.342	0.3525	0.037	0.318		10211	10211
2016-10-17	Kristi K	77-3	77	0.354	0.403	0.3785	0.038	0.304	0.3655	10211	10211
2016-10-17	Anthony P	77-4	77	0.259	0.246	0.2525	0.038	0.27		10768	10768
2016-10-17	Kristi K	77-4	77	0.268	0.32	0.294	0.037	0.293	0.27325	10768	10768
2016-10-17	Anthony P	77-5	77	0.278	0.234	0.256	0.039	0.216		11296	11296
2016-10-17	Kristi K	77-5	77	0.286	0.331	0.3085	0.039	0.274	0.28225	11296	11296
2016-10-17	Anthony P	77-6	77	0.221	0.249	0.235	0.039	0.236		227383	227383
2016-10-17	Kristi K	77-6	77	0.367	0.329	0.348	0.039	0.282	0.2915	227383	227383
2016-10-17	Anthony P	77-7	77	0.206	0.214	0.21	0.039	0.266		293780	293780
2016-10-17	Kristi K	77-7	77	0.397	0.305	0.351	0.04	0.281	0.2805	293780	293780
2016-10-17	Anthony P	77-8	77	0.208	0.248	0.228	0.039	0.247		294154	294154
2016-10-17	Kristi K	77-8	77	0.368	0.335	0.3515	0.039	0.295	0.28975	294154	294154
2016-10-17	Kyle I	78-1	78	0.197	0.13	0.1635	0.038	0.181		11275	11275
2016-10-17	Pranathi D	78-1	78	0.334	0.319	0.3265	0.039	0.284	0.245	11275	11275
2016-10-17	Kyle I	78-2	78	0.229	0.175	0.202	0.038	0.222		159632	159632
2016-10-17	Pranathi D	78-2	78	0.33	0.339	0.3345	0.039	0.267	0.26825	159632	159632
2016-10-17	Kyle I	78-3	78	0.055	0.057	0.056	0.037	0.195		170001	170001
2016-10-17	Pranathi D	78-3	78	0.13	0.143	0.1365	0.038	0.293		170001	170001
2016-10-17	Kyle I	78-4	78	0.247	0.243	0.245	0.038	0.149		179818	179818
2016-10-17	Pranathi D	78-4	78	0.26	0.265	0.2625	0.038	0.267	0.25375	179818	179818
2016-10-17	Kyle I	78-5	78	0.204	0.219	0.2115	0.041	0.173		289090	289090
2016-10-17	Pranathi D	78-5	78	0.235	0.245	0.24	0.04	0.206	0.22575	289090	289090
2016-10-17	Kyle I	78-6	78	0.217	0.201	0.209	0.039	0.149		294161	294161
2016-10-17	Pranathi D	78-6	78	0.213	0.213	0.213	0.04	0.233	0.211	294161	294161
2016-10-17	Kyle I	78-7	78	0.224	0.193	0.2085	0.039	0.154		306752	306752
2016-10-17	Pranathi D	78-7	78	0.252	0.211	0.2315	0.068	0.253	0.22	306752	306752	May have added Ampicillin twice to the same well.
2016-10-17	Pranathi D	78-8	78	0.193	0.185	0.189	0.04	0.202		329284	329284
2016-10-17	Kyle I	78-8	78	0.215	0.187	0.201	0.038	0.115	0.195	329284	329284
2016-10-17	Micah S	79-1	79	0.243	0.239	0.241	0.038	0.247		402843	402843
2016-10-17	Caeli	79-1	79	0.359	0.336	0.3475	0.038	0.352	0.29425	402843	402843
2016-10-17	Micah S	79-2	79	0.292	0.283	0.2875	0.039	0.26		403379	403379
2016-10-17	Caeli	79-2	79	0.349	0.359	0.354	0.039	0.384	0.32075	403379	403379
2016-10-17	Caeli	79-3	79	0.318	0.314	0.316	0.038	0.329		647136	647136
2016-10-17	Micah S	79-3	79	0.364	0.298	0.331	0.074	0.272	0.3235	647136	647136
2016-10-17	Micah S	79-4	79	0.24	0.254	0.247	0.039	0.223		6145	6145
2016-10-17	Caeli	79-4	79	0.269	0.272	0.271	0.039	0.276	0.259	6145	6145
2016-10-17	Caeli	79-5	79	0.238	0.239	0.239	0.043	0.203		7218	7218
2016-10-17	Micah S	79-5	79	0.272	0.247	0.2595	0.039	0.218	0.24925	7218	7218
2016-10-17	Caeli	79-6	79	0.236	0.246	0.241	0.04	0.233		7867	7867
2016-10-17	Micah S	79-6	79	0.261	0.263	0.262	0.039	0.24	0.2515	7867	7867
2016-10-17	Caeli	79-7	79	0.25	0.22	0.235	0.04	0.249		8816	8816
2016-10-17	Micah S	79-7	79	0.267	0.287	0.277	0.039	0.271	0.256	8816	8816
2016-10-17	Caeli	79-8	79	0.216	0.231	0.224	0.04	0.195		10865	10865
2016-10-17	Micah S	79-8	79	0.328	0.372	0.35	0.039	0.258	0.287	10865	10865
2016-10-17	Micah S	80-1	80	0.237	0.151	0.194	0.039	0.185		11023	11023
2016-10-17	Caeli	80-1	80	0.353	0.366	0.3595	0.039	0.407	0.27675	11023	11023
2016-10-17	Micah S	80-2	80	0.234	0.224	0.229	0.038	0.169		11276	11276
2016-10-17	Caeli	80-2	80	0.365	0.097	0.231	0.038	0.348	0.23	11276	11276
2016-10-17	Micah S	80-3	80	0.218	0.152	0.185	0.038	0.212		148170	148170
2016-10-17	Caeli	80-3	80	0.042	0.338	0.19	0.039	0.339	0.1875	148170	148170
2016-10-17	Micah S	80-4	80	0.158	0.173	0.1655	0.038	0.199		153330	153330
2016-10-17	Caeli	80-4	80	0.261	0.306	0.2835	0.04	0.299	0.2245	153330	153330
2016-10-17	Micah S	80-5	80	0.182	0.139	0.1605	0.038	0.2		154587	154587
2016-10-17	Caeli	80-5	80	0.232	0.246	0.239	0.046	0.27	0.19975	154587	154587
2016-10-17	Micah S	80-6	80	0.19	0.15	0.17	0.038	0.204		157767	157767
2016-10-17	Caeli	80-6	80	0.248	0.202	0.225	0.039	0.239	0.1975	157767	157767
2016-10-17	Micah S	80-7	80	0.203	0.132	0.1675	0.039	0.24		166547	166547
2016-10-17	Caeli	80-7	80	0.229	0.221	0.225	0.043	0.247	0.19625	166547	166547
2016-10-17	Caeli	80-8	80	0.194	0.213	0.2035	0.038	0.182		166583	166583
2016-10-17	Micah S	80-8	80	0.23	0.231	0.2305	0.039	0.143	0.217	166583	166583
2016-10-17	Rathan K	81-1	81	0.134	0.277	0.2055	0.042	0.196		11664	11664
2016-10-17	Caeli	81-1	81	0.288	0.29	0.289	0.045	0.328	0.24725	11664	11664
2016-10-17	Rathan K	81-2	81	0.129	0.213	0.171	0.039	0.215		11912	11912
2016-10-17	Micah S	81-2	81	0.19	0.16	0.175	0.039	0.17		11912	11912
2016-10-17	Caeli	81-2	81	0.289	0.285	0.287	0.039	0.312	0.211	11912	11912
2016-10-17	Micah S	81-3	81	0.189	0.078	0.1335	0.044	0.183		12028	12028
2016-10-17	Rathan K	81-3	81	0.197	0.193	0.195	0.045	0.178		12028	12028
2016-10-17	Caeli	81-3	81	0.241	0.294	0.2675	0.039	0.309	0.198667	12028	12028
2016-10-17	Micah S	81-4	81	0.219	0.165	0.192	0.042	0.215		12488	12488
2016-10-17	Rathan K	81-4	81	0.246	0.293	0.2695	0.044	0.184	0.23075	12488	12488
2016-10-17	Micah S	81-5	81	0.078	0.058	0.068	0.048	0.142		12633	12633
2016-10-17	Rathan K	81-5	81	0.056	0.143	0.0995	0.04	0.162		12633	12633
2016-10-17	Caeli	81-5	81	0.189	0.208	0.1985	0.04	0.238	0.149	12633	12633
2016-10-17	Rathan K	81-6	81	0.21	0.206	0.208	0.037	0.183		12644	12644
2016-10-17	Micah S	81-7	81	0.173	0.07	0.1215	0.044	0.14		12646	12646
2016-10-17	Rathan K	81-7	81	0.198	0.166	0.182	0.041	0.184		12646	12646
2016-10-17	Caeli	81-7	81	0.234	0.248	0.241	0.041	0.24	0.1815	12646	12646
2016-10-17	Rathan K	81-8	81	0.088	0.166	0.127	0.043	0.169		13151	13151
2016-10-17	Jordan	82-1	82	0.431	0.391	0.411	0.039	0.467		13345	13345
2016-10-17	Jordan	82-2	82	0.484	0.435	0.4595	0.137	0.487		13434	13434
2016-10-17	Jordan	82-3	82	0.466	0.45	0.458	0.163	0.488		13579	13579
2016-10-17	Jordan	82-4	82	0.4	0.413	0.4065	0.106	0.376		13658	13658
2016-10-17	Jordan	82-5	82	0.3	0.233	0.2665	0.124	0.391	0.3365	13800	13800
2016-10-17	Jordan	82-6	82	0.238	0.165	0.2015	0.135	0.346		14396	14396
2016-10-17	Jordan	82-7	82	0.326	0.32	0.323	0.142	0.386	0.26225	15358	15358
2016-10-17	Jordan	82-8	82	0.342	0.225	0.2835	0.131	0.356	0.30325	15359	15359
2016-10-18	Danae	100-1	100	0.234	0.196	0.215	0.039	0.207		13785	13785
2016-10-18	Krista	100-1	100	0.23	0.304	0.267	0.039	0.33	0.241	13785	13785
2016-10-18	Danae	100-2	100	0.262	0.214	0.238	0.038	0.288		110899	110899
2016-10-18	Krista	100-2	100	0.313	0.304	0.3085	0.039	0.306	0.27325	110899	110899
2016-10-18	Danae	100-3	100	0.294	0.29	0.292	0.038	0.238		14311	14311
2016-10-18	Krista	100-3	100	0.313	0.318	0.3155	0.039	0.338	0.30375	14311	14311
2016-10-18	Krista	100-4	100	0.243	0.24	0.2415	0.039	0.26		45815	45815
2016-10-18	Danae	100-4	100	0.244	0.245	0.2445	0.038	0.267	0.243	45815	45815
2016-10-18	Danae	100-5	100	0.16	0.158	0.159	0.04	0.163		76478	76478
2016-10-18	Krista	100-5	100	0.157	0.163	0.16	0.04	0.217	0.1595	76478	76478
2016-10-18	Danae	100-6	100	0.211	0.2	0.2055	0.04	0.177		20618	20618
2016-10-18	Krista	100-6	100	0.222	0.198	0.21	0.04	0.21	0.20775	20618	20618
2016-10-18	Krista	100-7	100	0.142	0.11	0.126	0.041	0.221		11624	11624
2016-10-18	Danae	100-7	100	0.187	0.174	0.1805	0.04	0.23	0.15325	11624	11624
2016-10-18	Krista	100-8	100	0.216	0.205	0.2105	0.04	0.209		53934	53934
2016-10-18	Danae	100-8	100	0.285	0.294	0.2895	0.04	0.153	0.25	53934	53934
2016-10-18	Almut	101-1	101	0.056	0.05	0.053	0.038	0.155		112541	112541	101-1 is a hit!!! :)
2016-10-18	Paul	101-1	101	0.058	0.057	0.0575	0.039	0.211		112541	112541
2016-10-18	Rachel	101-1	101	0.086	0.066	0.076	0.039	0.197	0.0621667	112541	112541
2016-10-18	Almut	101-2	101	0.265	0.258	0.2615	0.038	0.28		112547	112547
2016-10-18	Paul	101-2	101	0.285	0.296	0.2905	0.039	0.295		112547	112547
2016-10-18	Rachel	101-2	101	0.312	0.36	0.336	0.039	0.183	0.296	112547	112547
2016-10-18	Almut	101-3	101	0.273	0.27	0.2715	0.038	0.168		112965	112965
2016-10-18	Rachel	101-3	101	0.302	0.274	0.288	0.039	0.219		112965	112965
2016-10-18	Paul	101-3	101	0.302	0.324	0.313	0.039	0.274	0.290833	112965	112965
2016-10-18	Almut	101-4	101	0.131	0.114	0.1225	0.038	0.238		116508	116508
2016-10-18	Paul	101-4	101	0.165	0.173	0.169	0.039	0.26	0.14575	116508	116508
2016-10-18	Almut	101-5	101	0.204	0.214	0.209	0.04	0.185		116640	116640
2016-10-18	Rachel	101-5	101	0.237	0.239	0.238	0.042	0.214		116640	116640
2016-10-18	Paul	101-5	101	0.248	0.261	0.2545	0.041	0.218	0.233833	116640	116640
2016-10-18	Rachel	101-6	101	0.249	0.252	0.2505	0.041	0.239		116644	116644
2016-10-18	Almut	101-6	101	0.269	0.243	0.256	0.039	0.212		116644	116644
2016-10-18	Paul	101-6	101	0.272	0.26	0.266	0.04	0.249	0.2575	116644	116644
2016-10-18	Almut	101-7	101	0.248	0.18	0.214	0.04	0.114		117197	117197
2016-10-18	Rachel	101-7	101	0.236	0.228	0.232	0.041	0.228		117197	117197
2016-10-18	Paul	101-7	101	0.268	0.236	0.252	0.04	0.228	0.232667	117197	117197
2016-10-18	Rachel	101-8	101	0.219	0.14	0.1795	0.04	0.214		117446	117446
2016-10-18	Almut	101-8	101	0.198	0.207	0.2025	0.039	0.125		117446	117446
2016-10-18	Paul	101-8	101	0.204	0.246	0.225	0.039	0.239	0.202333	117446	117446
2016-10-18	Caitlin	102-1	102	0.197	0.039	0.118	0.039	0.299		117908	117908
2016-10-18	Kyler	102-1	102	0.194	0.246	0.22	0.038	0.218	0.187667	117908	117908
2016-10-18	Caitlin	102-2	102	0.259	0.04	0.1495	0.04	0.26		118628	118628
2016-10-18	Kyler	102-2	102	0.279	0.178	0.2285	0.038	0.256	0.199333	118628	118628
2016-10-18	Caitlin	102-3	102	0.117	0.04	0.0785	0.04	0.296		119805	119805
2016-10-18	Kyler	102-3	102	0.14	0.124	0.132	0.039	0.245	0.18025	119805	119805
2016-10-18	Caitlin	102-4	102	0.209	0.039	0.124	0.039	0.262		120631	120631
2016-10-18	Kyler	102-4	102	0.171	0.197	0.184	0.038	0.218	0.146667	120631	120631
2016-10-18	Caitlin	102-5	102	0.059	0.049	0.054	0.049	0.18		120913	120913
2016-10-18	Kyler	102-5	102	0.065	0.069	0.067	0.039	0.196	0.0605	120913	120913
2016-10-18	Caitlin	102-6	102	0.216	0.04	0.128	0.04	0.233		120961	120961
2016-10-18	Kyler	102-6	102	0.203	0.171	0.187	0.039	0.184	0.127333	120961	120961
2016-10-18	Caitlin	102-7	102	0.218	0.04	0.129	0.04	0.21		121182	121182
2016-10-18	Kyler	102-7	102	0.23	0.157	0.1935	0.056	0.183	0.169833	121182	121182
2016-10-18	Caitlin	102-8	102	0.186	0.041	0.1135	0.041	0.154	--	121268	121268
2016-10-18	Niccolo	103-1	103	0.06	0.072	0.066	0.039	0.21		122253	122253	Relatively similar to Amp wells
2016-10-18	Jack	103-1	103	0.113	0.139	0.126	0.048	0.209	0.11975	122253	122253
2016-10-18	Niccolo	103-2	103	0.067	0.08	0.0735	0.04	0.33		126224	126224	Potentially interesting compound - didn't repeat
2016-10-18	Jack	103-2	103	0.221	0.161	0.191	0.039	0.229	0.1585	126224	126224
2016-10-18	Niccolo	103-3	103	0.145	0.155	0.15	0.043	0.28		127886	127886
2016-10-18	Jack	103-3	103	0.123	0.234	0.1785	0.039	0.225	0.173167	127886	127886
2016-10-18	Niccolo	103-4	103	0.113	0.208	0.161	0.043	0.194		129220	129220
2016-10-18	Jack	103-4	103	0.191	0.202	0.1965	0.04	0.181	0.178667	129220	129220
2016-10-18	Niccolo	103-5	103	0.138	0.162	0.15	0.039	0.214		129929	129929
2016-10-18	Jack	103-5	103	0.143	0.204	0.1735	0.04	0.221	0.173333	129929	129929
2016-10-18	Jack	103-6	103	0.131	0.197	0.164	0.039	0.222		130801	130801
2016-10-18	Niccolo	103-6	103	0.152	0.224	0.188	0.039	0.201	0.175167	130801	130801
2016-10-18	Niccolo	103-7	103	0.244	0.232	0.238	0.039	0.194		130847	130847
2016-10-18	Jack	103-7	103	0.241	0.244	0.2425	0.041	0.216	0.222833	130847	130847
2016-10-18	Jack	103-8	103	0.045	0.197	0.121	0.044	0.238		133002	133002
2016-10-18	Niccolo	103-8	103	0.204	0.201	0.2025	0.04	0.197	0.188667	133002	133002
2016-10-18	Jack	104-1	104	0.112	0.196	0.154	0.039	0.257		133351	133351
2016-10-18	Henry D	104-1	104	0.188	0.196	0.192	0.039	0.198		133351	133351
2016-10-18	Niccolo	104-1	104	0.269	0.268	0.2685	0.04	0.277	0.204833	133351	133351
2016-10-18	Jack	104-2	104	0.168	0.043	0.1055	0.039	0.273		134058	134058
2016-10-18	Niccolo	104-2	104	0.255	0.182	0.2185	0.04	0.281		134058	134058
2016-10-18	Henry D	104-2	104	0.25	0.251	0.2505	0.039	0.238	0.1915	134058	134058
2016-10-18	Jack	104-3	104	0.092	0.04	0.066	0.039	0.296		134199	134199
2016-10-18	Niccolo	104-3	104	0.219	0.179	0.199	0.037	0.313		134199	134199
2016-10-18	Henry D	104-3	104	0.225	0.25	0.2375	0.04	0.175	0.21825	134199	134199
2016-10-18	Jack	104-4	104	0.184	0.197	0.1905	0.039	0.237		135894	135894
2016-10-18	Henry D	104-4	104	0.182	0.228	0.205	0.04	0.201		135894	135894
2016-10-18	Niccolo	104-4	104	0.208	0.231	0.22	0.038	0.245	0.183	135894	135894
2016-10-18	Niccolo	104-5	104	0.163	0.188	0.176	0.039	0.221		137399	137399
2016-10-18	Jack	104-5	104	0.178	0.175	0.1765	0.04	0.258		137399	137399
2016-10-18	Henry D	104-5	104	0.219	0.216	0.2175	0.039	0.246	0.183	137399	137399
2016-10-18	Henry D	104-6	104	0.105	0.144	0.1245	0.04	0.206		137577	137577
2016-10-18	Niccolo	104-6	104	0.184	0.163	0.174	0.039	0.207		137577	137577
2016-10-18	Jack	104-6	104	0.212	0.196	0.204	0.04	0.261	0.183	137577	137577
2016-10-18	Henry D	104-7	104	0.17	0.232	0.201	0.039	0.239		138389	138389
2016-10-18	Niccolo	104-7	104	0.199	0.208	0.204	0.04	0.199		138389	138389
2016-10-18	Jack	104-7	104	0.235	0.21	0.2225	0.041	0.259	0.183	138389	138389
2016-10-18	Niccolo	104-8	104	0.158	0.188	0.173	0.039	0.136		138398	138398
2016-10-18	Henry D	104-8	104	0.147	0.231	0.189	0.039	0.231		138398	138398
2016-10-18	Jack	104-8	104	0.213	0.236	0.2245	0.04	0.226	0.183	138398	138398
2016-10-18	Zeena	105-1	105	0.047	0.063	0.055	0.04	0.167		139021	139021	Did not validate - not a hit
2016-10-18	Elisse	105-1	105	0.168	0.255	0.2115	0.044	0.307	0.13325	139021	139021
2016-10-18	Zeena	105-2	105	0.046	0.045	0.0455	0.042	0.158		140873	140873	Did not validate - not a hit
2016-10-18	Elisse	105-2	105	0.245	0.191	0.218	0.039	0.241		140873	140873
2016-10-18	Marlee	105-2	105	0.304	0.299	0.3015	0.038	0.34	0.25975	140873	140873
2016-10-18	Zeena	105-3	105	0.054	0.055	0.0545	0.04	0.2		141538	141538	Did not validate - not a hit
2016-10-18	Elisse	105-3	105	0.15	0.159	0.1545	0.041	0.303		141538	141538
2016-10-18	Marlee	105-3	105	0.246	0.242	0.244	0.038	0.303	0.151	141538	141538
2016-10-18	Zeena	105-4	105	0.051	0.111	0.081	0.041	0.161		142269	142269
2016-10-18	Marlee	105-4	105	0.228	0.24	0.234	0.038	0.229		142269	142269
2016-10-18	Elisse	105-4	105	0.266	0.255	0.2605	0.039	0.208	0.24725	142269	142269
2016-10-18	Zeena	105-5	105	0.076	0.066	0.071	0.04	0.152		144694	144694
2016-10-18	Marlee	105-5	105	0.195	0.186	0.1905	0.04	0.195		144694	144694
2016-10-18	Elisse	105-5	105	0.215	0.213	0.214	0.039	0.247	0.20225	144694	144694
2016-10-18	Zeena	105-6	105	0.171	0.183	0.177	0.04	0.158		147866	147866
2016-10-18	Elisse	105-6	105	0.211	0.167	0.189	0.042	0.198		147866	147866
2016-10-18	Marlee	105-6	105	0.224	0.203	0.2135	0.039	0.212	0.193167	147866	147866
2016-10-18	Elisse	105-7	105	0.124	0.114	0.119	0.04	0.201		148832	148832
2016-10-18	Zeena	105-7	105	0.108	0.14	0.124	0.04	0.18		148832	148832
2016-10-18	Marlee	105-7	105	0.211	0.177	0.194	0.039	0.195	0.145667	148832	148832
2016-10-18	Zeena	105-8	105	0.069	0.125	0.097	0.04	0.18		151262	151262
2016-10-18	Marlee	105-8	105	0.224	0.205	0.2145	0.039	0.2		151262	151262
2016-10-18	Elisse	105-8	105	0.23	0.201	0.2155	0.042	0.24	0.175667	151262	151262
2016-10-18	Eric	106-1	106	0.254	0.228	0.241	0.047	0.227		153172	153172
2016-10-18	Krista	106-1	106	0.28	0.236	0.258	0.039	0.28		153172	153172
2016-10-18	Elisse	106-1	106	0.3	0.304	0.302	0.038	0.318	0.267	153172	153172
2016-10-18	Krista	106-2	106	0.264	0.294	0.279	0.039	0.341		153792	153792
2016-10-18	Eric	106-2	106	0.29	0.281	0.2855	0.039	0.264		153792	153792
2016-10-18	Elisse	106-2	106	0.327	0.336	0.3315	0.038	0.356	0.298667	153792	153792
2016-10-18	Eric	106-3	106	0.247	0.3	0.2735	0.039	0.273		154127	154127
2016-10-18	Elisse	106-3	106	0.29	0.281	0.2855	0.039	0.332		154127	154127
2016-10-18	Krista	106-3	106	0.301	0.302	0.3015	0.039	0.283	0.286833	154127	154127
2016-10-18	Elisse	106-4	106	0.196	0.26	0.228	0.038	0.231		156957	156957
2016-10-18	Eric	106-4	106	0.267	0.255	0.261	0.039	0.236		156957	156957
2016-10-18	Krista	106-4	106	0.274	0.255	0.2645	0.04	0.19	0.251167	156957	156957
2016-10-18	Elisse	106-5	106	0.151	0.179	0.165	0.04	0.279		157522	157522
2016-10-18	Krista	106-5	106	0.215	0.214	0.2145	0.04	0.222		157522	157522
2016-10-18	Eric	106-5	106	0.244	0.236	0.24	0.039	0.249	0.2065	157522	157522
2016-10-18	Elisse	106-6	106	0.217	0.209	0.213	0.042	0.212		158549	158549
2016-10-18	Krista	106-6	106	0.236	0.193	0.2145	0.04	0.221		158549	158549
2016-10-18	Eric	106-6	106	0.212	0.244	0.228	0.039	0.227	0.2185	158549	158549
2016-10-18	Elisse	106-7	106	0.158	0.157	0.1575	0.039	0.221		159686	159686
2016-10-18	Krista	106-7	106	0.183	0.134	0.1585	0.04	0.208		159686	159686
2016-10-18	Eric	106-7	106	0.227	0.266	0.2465	0.04	0.25	0.1875	159686	159686
2016-10-18	Krista	106-8	106	0.216	0.186	0.201	0.039	0.101		162188	162188
2016-10-18	Eric	106-8	106	0.253	0.239	0.246	0.042	0.253	0.21828	162188	162188
2016-10-18	Elisse	107-1	107	0.276	0.256	0.266	0.039	0.267		163802	163802
2016-10-18	Eric	107-1	107	0.287	0.271	0.279	0.038	0.291	0.263667	163802	163802
2016-10-18	Eric	107-2	107	0.289	0.287	0.288	0.039	0.289		164464	164464
2016-10-18	Elisse	107-2	107	0.309	0.293	0.301	0.039	0.33	0.2945	164464	164464
2016-10-18	Elisse	107-3	107	0.278	0.281	0.2795	0.038	0.324		165599	165599
2016-10-18	Eric	107-3	107	0.319	0.314	0.3165	0.039	0.271	0.299	165599	165599
2016-10-18	Elisse	107-4	107	0.242	0.247	0.2445	0.038	0.287		165701	165701
2016-10-18	Eric	107-4	107	0.231	0.264	0.2475	0.038	0.224		165701	165701
2016-10-18	Eric	107-5	107	0.208	0.207	0.2075	0.039	0.208		166596	166596
2016-10-18	Elisse	107-5	107	0.243	0.24	0.2415	0.039	0.189	0.232167	166596	166596
2016-10-18	Eric	107-6	107	0.225	0.175	0.2	0.038	0.244		166634	166634
2016-10-18	Elisse	107-6	107	0.261	0.272	0.2665	0.039	0.253	0.236	166634	166634
2016-10-18	Eric	107-7	107	0.215	0.21	0.2125	0.039	0.244		166846	166846
2016-10-18	Elisse	107-7	107	0.242	0.224	0.233	0.043	0.238	0.237333	166846	166846
2016-10-18	Eric	107-8	107	0.223	0.237	0.23	0.039	0.228		168221	168221
2016-10-18	Elisse	107-8	107	0.209	0.26	0.2345	0.041	0.222	0.2325	168221	168221
2016-10-18	Zeena	108-1	108	0.163	0.132	0.1475	0.04	0.189		168225	168225
2016-10-18	Eric	108-1	108	0.208	0.2	0.204	0.039	0.187	0.195333	168225	168225
2016-10-18	Zeena	108-2	108	0.116	0.152	0.134	0.04	0.234		170637	170637
2016-10-18	Eric	108-2	108	0.282	0.286	0.284	0.038	0.305	0.207333	170637	170637
2016-10-18	Zeena	108-3	108	0.14	0.111	0.1255	0.04	0.258		170955	170955
2016-10-18	Eric	108-3	108	0.285	0.28	0.2825	0.038	0.298	0.230667	170955	170955
2016-10-18	Zeena	108-4	108	0.251	0.258	0.2545	0.04	0.225		174084	174084
2016-10-18	Eric	108-4	108	0.292	0.303	0.2975	0.038	0.247	0.278167	174084	174084
2016-10-18	Zeena	108-5	108	0.148	0.128	0.138	0.041	0.214		175743	175743
2016-10-18	Eric	108-5	108	0.206	0.205	0.2055	0.041	0.21	0.213667	175743	175743
2016-10-18	Zeena	108-6	108	0.167	0.146	0.1565	0.04	0.222		176367	176367
2016-10-18	Eric	108-6	108	0.252	0.237	0.2445	0.04	0.22	0.2005	176367	176367
2016-10-18	Zeena	108-7	108	0.219	0.222	0.2205	0.04	0.214		177866	177866
2016-10-18	Eric	108-7	108	0.248	0.224	0.236	0.04	0.222	0.233667	177866	177866
2016-10-18	Zeena	108-8	108	0.227	0.171	0.199	0.04	0.178		178873	178873
2016-10-18	Eric	108-8	108	0.236	0.258	0.247	0.04	0.189	0.227333	178873	178873
2016-10-18	Kyler	109-1	109	0.141	0.208	0.1745	0.038	0.153	--	179822	179822
2016-10-18	Kyler	109-2	109	0.21	0.228	0.219	0.038	0.176		180964	180964
2016-10-18	Caitlin	109-2	109	0.251	0.215	0.233	0.048	0.3	0.226	180964	180964
2016-10-18	Caitlin	109-3	109	0.131	0.194	0.1625	0.039	0.282		193528	193528
2016-10-18	Kyler	109-3	109	0.198	0.192	0.195	0.038	0.145	0.17875	193528	193528
2016-10-18	Caitlin	109-4	109	0.098	0.172	0.135	0.039	0.237		195327	195327
2016-10-18	Kyler	109-4	109	0.197	0.198	0.1975	0.038	0.123	0.16625	195327	195327
2016-10-18	Caitlin	109-5	109	0.135	0.208	0.1715	0.041	0.129		197046	197046
2016-10-18	Kyler	109-5	109	0.165	0.182	0.1735	0.04	0.117	0.1725	197046	197046
2016-10-18	Caitlin	109-6	109	0.216	0.223	0.2195	0.041	0.238	--	201634	201634
2016-10-18	Caitlin	109-7	109	0.247	0.045	0.146	0.041	0.201		203837	203837	DMSO G12 - error during experiment
2016-10-18	Kyler	109-7	109	0.142	0.185	0.1635	0.04	0.142	0.226	203837	203837
2016-10-18	Caitlin	109-8	109	0.231	0.223	0.227	0.04	0.202	--	204939	204939	Need lab notes in order to be accurate
2016-10-18	Henry D	110-1	110	0.155	0.181	0.168	0.038	0.237		205909	205909
2016-10-18	Jack	110-1	110	0.18	0.159	0.1695	0.039	0.231		205909	205909
2016-10-18	Niccolo	110-1	110	0.238	0.202	0.22	0.038	0.212	0.185833	205909	205909
2016-10-18	Jack	110-2	110	0.182	0.261	0.2215	0.039	0.266		205913	205913
2016-10-18	Henry D	110-2	110	0.224	0.233	0.2285	0.039	0.266		205913	205913
2016-10-18	Niccolo	110-2	110	0.281	0.275	0.278	0.039	0.257	0.242667	205913	205913
2016-10-18	Henry D	110-3	110	0.233	0.233	0.233	0.043	0.282		207895	207895
2016-10-18	Jack	110-3	110	0.263	0.258	0.2605	0.039	0.271		207895	207895
2016-10-18	Niccolo	110-3	110	0.279	0.292	0.286	0.039	0.212	0.259833	207895	207895
2016-10-18	Henry D	110-4	110	0.2	0.229	0.2145	0.038	0.249		211336	211336
2016-10-18	Jack	110-4	110	0.226	0.24	0.233	0.04	0.245		211336	211336
2016-10-18	Niccolo	110-4	110	0.258	0.251	0.255	0.039	0.311	0.234167	211336	211336
2016-10-18	Henry D	110-5	110	0.158	0.17	0.164	0.039	0.223		213708	213708
2016-10-18	Niccolo	110-5	110	0.177	0.196	0.187	0.04	0.144		213708	213708
2016-10-18	Jack	110-5	110	0.208	0.223	0.2155	0.041	0.193	0.188833	213708	213708
2016-10-18	Niccolo	110-6	110	0.218	0.194	0.206	0.04	0.182		214029	214029
2016-10-18	Henry D	110-6	110	0.241	0.215	0.228	0.039	0.232		214029	214029
2016-10-18	Jack	110-6	110	0.208	0.251	0.2295	0.041	0.211	0.221167	214029	214029
2016-10-18	Niccolo	110-7	110	0.186	0.167	0.177	0.041	0.182		215275	215275
2016-10-18	Henry D	110-7	110	0.216	0.195	0.2055	0.04	0.213		215275	215275
2016-10-18	Jack	110-7	110	0.248	0.219	0.2335	0.041	0.209	0.205333	215275	215275
2016-10-18	Niccolo	110-8	110	0.162	0.162	0.162	0.04	0.133		215585	215585
2016-10-18	Henry D	110-8	110	0.198	0.197	0.1975	0.04	0.195		215585	215585
2016-10-18	Jack	110-8	110	0.242	0.254	0.248	0.04	0.181	0.2025	215585	215585
2016-10-18	Henry D	112-1	112	0.216	0.186	0.201	0.038	0.143		242557	242557
2016-10-18	Henry D	112-2	112	0.254	0.227	0.2405	0.039	0.262		265372	265372
2016-10-18	Henry D	112-3	112	0.306	0.258	0.282	0.038	0.204	0.26125	283856	283856
2016-10-18	Henry D	112-4	112	0.204	0.177	0.1905	0.04	0.166	0.23625	285669	285669
2016-10-18	Henry D	112-5	112	0.2	0.21	0.205	0.041	0.205	0.19775	288024	288024
2016-10-18	Henry D	112-6	112	0.189	0.165	0.177	0.04	0.126	0.191	289748	289748
2016-10-18	Henry D	112-7	112	0.198	0.166	0.182	0.04	0.168	0.1795	294150	294150
2016-10-18	Henry D	112-8	112	0.205	0.202	0.2035	0.038	0.177		294625	294625
2016-10-18	Sierra	61-4	61	0.416	0.424	0.42	0.041	0.424		133195	133195
2016-10-18	Ben	61-5	61	0.293	0.293	0.293	0.041	0.275	0.3565	133356	133356
2016-10-18	Sierra	61-5	61	0.366	0.405	0.3855	0.041	0.397		133356	133356
2016-10-18	Ben	61-6	61	0.286	0.275	0.2805	0.04	0.272	0.333	139257	139257
2016-10-18	Sierra	61-6	61	0.392	0.379	0.3855	0.046	0.404		139257	139257
2016-10-18	Ben	61-7	61	0.361	0.257	0.309	0.041	0.28	0.34725	140892	140892
2016-10-18	Sierra	61-7	61	0.428	0.364	0.396	0.044	0.406		140892	140892
2016-10-18	Ben	61-8	61	0.329	0.314	0.3215	0.04	0.261	0.35875	143348	143348
2016-10-18	Sierra	61-8	61	0.417	0.398	0.4075	0.043	0.391		143348	143348
2016-10-18	Ben	62-1	62	0.292	0.252	0.272	0.042	0.235		144958	144958
2016-10-18	Sierra	62-1	62	0.282	0.436	0.359	0.401	0.439	0.346167	144958	144958
2016-10-18	Ben	62-2	62	0.397	0.376	0.3865	0.039	0.348		144982	144982
2016-10-18	Sierra	62-2	62	0.521	0.512	0.5165	0.04	0.457		144982	144982
2016-10-18	Ben	62-3	62	0.381	0.337	0.359	0.039	0.318	0.43775	149046	149046
2016-10-18	Sierra	62-3	62	0.442	0.422	0.432	0.041	0.45		149046	149046
2016-10-18	Ben	62-4	62	0.319	0.295	0.307	0.043	0.282		149286	149286
2016-10-18	Sierra	62-4	62	0.373	0.359	0.366	0.04	0.427	0.368333	149286	149286
2016-10-18	Ben	62-5	62	0.293	0.242	0.2675	0.04	0.278		150954	150954
2016-10-18	Sierra	62-5	62	0.413	0.349	0.381	0.04	0.405		150954	150954
2016-10-18	Ben	62-6	62	0.27	0.295	0.2825	0.04	0.282	0.33175	152393	152393
2016-10-18	Sierra	62-6	62	0.398	0.424	0.411	0.04	0.433		152393	152393
2016-10-18	Ben	62-7	62	0.279	0.284	0.2815	0.041	0.295	0.34625	152551	152551
2016-10-18	Sierra	62-7	62	0.388	0.377	0.3825	0.047	0.431		152551	152551
2016-10-18	Ben	62-8	62	0.253	0.314	0.2835	0.049	0.339	0.333	153365	153365
2016-10-18	Sierra	62-8	62	0.4	0.445	0.4225	0.048	0.372		153365	153365
2016-10-18	Shelbi	65-1	65	0.28	0.28	0.28	0.039	0.217	0.328667	177989	177989
2016-10-18	Shelbi	65-2	65	0.306	0.319	0.313	0.039	0.28		182400	182400
2016-10-18	Shelbi	65-3	65	0.169	0.197	0.183	0.039	0.255		190336	190336
2016-10-18	Shelbi	65-4	65	0.237	0.276	0.257	0.039	0.249		193043	193043
2016-10-18	Shelbi	65-5	65	0.216	0.231	0.224	0.04	0.247		196148	196148
2016-10-18	Shelbi	65-6	65	0.237	0.199	0.218	0.041	0.256		197049	197049
2016-10-18	Shelbi	65-7	65	0.256	0.2	0.228	0.04	0.242		202883	202883
2016-10-18	Shelbi	65-8	65	0.248	0.258	0.253	0.04	0.253	0.2405	204920	204920
2016-10-18	Katie	66-1	66	0.055	0.129	0.092	0.045	0.167		204976	204976
2016-10-18	Katie	66-2	66	0.227	0.211	0.219	0.039	0.204		205843	205843
2016-10-18	Katie	66-3	66	0.144	0.216	0.18	0.039	0.23		210816	210816
2016-10-18	Katie	66-4	66	0.169	0.197	0.183	0.04	0.168		215276	215276
2016-10-18	Katie	66-5	66	0.198	0.166	0.182	0.042	0.208	0.1825	220030	220030
2016-10-18	Katie	66-6	66	0.184	0.183	0.20975	0.038	0.196	0.195875	234945	234945
2016-10-18	Katie	66-7	66	0.242	0.229	0.2355	0.04	0.23		236246	236246
2016-10-18	Katie	66-8	66	0.186	0.211	0.1985	0.046	0.227		240502	240502
2016-10-18	Rebecca L	68-1	68	0.17	0.166	0.168	0.041	0.232	0.18325	288519	288519
2016-10-18	Rebecca L	68-2	68	0.254	0.274	0.264	0.042	0.248		289365	289365
2016-10-18	Rebecca L	68-3	68	0.309	0.319	0.314	0.039	0.294		290307	290307
2016-10-18	Rebecca L	68-4	68	0.278	0.299	0.2885	0.04	0.201		292826	292826
2016-10-18	Rebecca L	68-5	68	0.268	0.246	0.257	0.039	0.236	0.2865	293334	293334
2016-10-18	Rebecca L	68-6	68	0.269	0.284	0.2765	0.039	0.24	0.274	294623	294623
2016-10-18	Rebecca L	68-7	68	0.275	0.286	0.2805	0.04	0.257		295404	295404
2016-10-18	Rebecca L	68-8	68	0.039	0.041	0.04	0.038	0.263		298197	298197	It's a hit!
2016-10-18	Rebecca L	70-1	70	0.268	0.288	0.278	0.039	0.244	0.1995	329676	329676
2016-10-18	Rebecca L	70-2	70	0.297	0.285	0.291	0.039	0.251		330497	330497
2016-10-18	Rebecca L	70-3	70	0.261	0.281	0.271	0.039	0.294	0.28	332473	332473
2016-10-18	Rebecca L	70-4	70	0.263	0.267	0.265	0.039	0.237	0.268	335048	335048
2016-10-18	Rebecca L	70-5	70	0.177	0.136	0.1565	0.039	0.245		338106	338106
2016-10-18	Rebecca L	70-6	70	0.237	0.203	0.22	0.039	0.203		341074	341074
2016-10-18	Rebecca L	70-7	70	0.259	0.217	0.238	0.04	0.235	0.229	343230	343230
2016-10-18	Rebecca L	70-8	70	0.213	0.23	0.2215	0.04	0.211		343343	343343
2016-10-18	Shelbi	82-1	82	0.187	0.229	0.208	0.042	0.185		13345	13345
2016-10-18	Shelbi	82-2	82	0.272	0.29	0.281	0.039	0.224		13434	13434
2016-10-18	Shelbi	82-3	82	0.177	0.353	0.265	0.04	0.277		13579	13579
2016-10-18	Shelbi	82-4	82	0.205	0.305	0.255	0.04	0.187		13658	13658
2016-10-18	Shelbi	82-5	82	0.213	0.178	0.196	0.04	0.212		13800	13800
2016-10-18	Shelbi	82-6	82	0.232	0.257	0.245	0.04	0.232	0.2205	14396	14396
2016-10-18	Shelbi	82-7	82	0.238	0.278	0.258	0.041	0.227		15358	15358
2016-10-18	Shelbi	82-8	82	0.233	0.279	0.256	0.047	0.24		15359	15359
2016-10-18	Krista	93-1	93	0.103	0.108	0.1055	0.039	0.264		87008	87008
2016-10-18	Marlee	93-1	93	0.214	0.143	0.1785	0.039	0.206		87008	87008
2016-10-18	Danae	93-1	93	0.202	0.19	0.196	0.038	0.273	0.16	87008	87008
2016-10-18	Marlee	93-2	93	0.298	0.22	0.259	0.038	0.286		87690	87690
2016-10-18	Krista	93-2	93	0.25	0.309	0.2795	0.04	0.297		87690	87690
2016-10-18	Danae	93-2	93	0.314	0.305	0.3095	0.039	0.295	0.282667	87690	87690
2016-10-18	Krista	93-3	93	0.242	0.246	0.244	0.04	0.314		88324	88324
2016-10-18	Marlee	93-3	93	0.311	0.219	0.265	0.038	0.262		88324	88324
2016-10-18	Danae	93-3	93	0.271	0.284	0.2775	0.04	0.266	0.262167	88324	88324
2016-10-18	Krista	93-4	93	0.128	0.221	0.1745	0.04	0.208		88349	88349
2016-10-18	Danae	93-4	93	0.219	0.243	0.231	0.038	0.253		88349	88349
2016-10-18	Marlee	93-4	93	0.278	0.219	0.2485	0.038	0.201	0.218	88349	88349
2016-10-18	Danae	93-5	93	0.18	0.177	0.1785	0.039	0.215		88402	88402
2016-10-18	Marlee	93-5	93	0.205	0.176	0.1905	0.04	0.175		88402	88402
2016-10-18	Krista	93-5	93	0.228	0.17	0.199	0.039	0.229	0.189333	88402	88402
2016-10-18	Marlee	93-6	93	0.188	0.19	0.189	0.04	0.165		88795	88795
2016-10-18	Danae	93-6	93	0.233	0.203	0.218	0.039	0.226		88795	88795
2016-10-18	Krista	93-6	93	0.226	0.246	0.236	0.039	0.221	0.214333	88795	88795
2016-10-18	Marlee	93-7	93	0.258	0.203	0.2305	0.04	0.16		89349	89349
2016-10-18	Danae	93-7	93	0.268	0.259	0.2635	0.04	0.246		89349	89349
2016-10-18	Krista	93-7	93	0.265	0.295	0.28	0.04	0.202	0.258	89349	89349
2016-10-18	Marlee	93-8	93	0.19	0.202	0.196	0.039	0.188		89429	89429
2016-10-18	Krista	93-8	93	0.245	0.241	0.243	0.04	0.232		89429	89429
2016-10-18	Danae	93-8	93	0.255	0.256	0.2555	0.04	0.255	0.2315	89429	89429
2016-10-18	Marlee	94-1	94	0.191	0.186	0.189	0.048	0.26		89759	89759
2016-10-18	Zeena	94-1	94	0.222	0.213	0.2175	0.039	0.199	0.20325	89759	89759
2016-10-18	Zeena	94-2	94	0.248	0.213	0.2305	0.039	0.258		92849	92849
2016-10-18	Marlee	94-2	94	0.267	0.257	0.262	0.039	0.274	0.24625	92849	92849
2016-10-18	Zeena	94-3	94	0.248	0.247	0.2475	0.039	0.283		93427	93427
2016-10-18	Marlee	94-3	94	0.268	0.316	0.292	0.039	0.305	0.26975	93427	93427
2016-10-18	Marlee	94-4	94	0.06	0.208	0.134	0.039	0.206		93945	93945
2016-10-18	Zeena	94-4	94	0.203	0.231	0.217	0.039	0.248	0.1755	93945	93945
2016-10-18	Zeena	94-5	94	0.207	0.216	0.2115	0.041	0.201		95909	95909
2016-10-18	Marlee	94-5	94	0.231	0.216	0.224	0.04	0.213	0.21775	95909	95909
2016-10-18	Marlee	94-6	94	0.228	0.225	0.227	0.043	0.201		97865	97865
2016-10-18	Zeena	94-6	94	0.292	0.266	0.279	0.045	0.231	0.253	97865	97865
2016-10-18	Zeena	94-7	94	0.18	0.185	0.1825	0.04	0.152		98026	98026
2016-10-18	Marlee	94-7	94	0.22	0.257	0.239	0.041	0.207	0.21075	98026	98026
2016-10-18	Zeena	94-8	94	0.225	0.207	0.216	0.039	0.11		98049	98049
2016-10-18	Marlee	94-8	94	0.235	0.229	0.232	0.044	0.219	0.223	98049	98049
2016-10-18	Katie	95-1	95	0.116	0.13	0.123	0.039	0.22		54645	54645
2016-10-18	Rebecca L	95-1	95	0.178	0.15	0.164	0.039	0.212		54645	54645
2016-10-18	Shelbi	95-1	95	0.194	0.191	0.193	0.039	0.221	0.16	54645	54645
2016-10-18	Katie	95-2	95	0.18	0.199	0.1895	0.039	0.226		43409	43409
2016-10-18	Rebecca L	95-2	95	0.276	0.274	0.275	0.038	0.276		43409	43409
2016-10-18	Shelbi	95-2	95	0.265	0.307	0.286	0.039	0.312	0.250167	43409	43409
2016-10-18	Katie	95-3	95	0.158	0.298	0.228	0.04	0.212		40749	40749
2016-10-18	Shelbi	95-3	95	0.245	0.247	0.246	0.039	0.276		40749	40749
2016-10-18	Rebecca L	95-3	95	0.248	0.255	0.2515	0.038	0.208	0.241833	40749	40749
2016-10-18	Katie	95-4	95	0.169	0.21	0.1895	0.04	0.241		39047	39047
2016-10-18	Rebecca L	95-4	95	0.224	0.201	0.2125	0.042	0.162		39047	39047
2016-10-18	Shelbi	95-4	95	0.233	0.257	0.245	0.039	0.218	0.215667	39047	39047
2016-10-18	Katie	95-5	95	0.137	0.146	0.1415	0.041	0.18		38007	38007
2016-10-18	Shelbi	95-5	95	0.201	0.208	0.205	0.041	0.208		38007	38007
2016-10-18	Rebecca L	95-5	95	0.199	0.214	0.2065	0.041	0.176	0.184333	38007	38007
2016-10-18	Katie	95-6	95	0.188	0.188	0.188	0.042	0.212		98938	98938
2016-10-18	Rebecca L	95-6	95	0.231	0.251	0.241	0.04	0.24		98938	98938
2016-10-18	Shelbi	95-6	95	0.255	0.282	0.269	0.041	0.231	0.232667	98938	98938
2016-10-18	Katie	95-7	95	0.193	0.212	0.2025	0.041	0.223		30813	30813
2016-10-18	Rebecca L	95-7	95	0.251	0.174	0.2125	0.039	0.157		30813	30813
2016-10-18	Shelbi	95-7	95	0.259	0.23	0.245	0.041	0.244	0.22	30813	30813
2016-10-18	Katie	95-8	95	0.191	0.212	0.2015	0.04	0.211		100058	100058
2016-10-18	Rebecca L	95-8	95	0.262	0.263	0.2625	0.038	0.181		100058	100058
2016-10-18	Shelbi	95-8	95	0.261	0.283	0.272	0.04	0.251	0.245333	100058	100058
2016-10-18	Almut	96-1	96	0.109	0.172	0.1405	0.039	0.182		22881	22881
2016-10-18	Paul	96-1	96	0.225	0.199	0.212	0.044	0.224		22881	22881
2016-10-18	Rachel	96-1	96	0.265	0.276	0.2705	0.044	0.294	0.207667	22881	22881
2016-10-18	Almut	96-2	96	0.148	0.251	0.1995	0.039	0.219		100942	100942
2016-10-18	Paul	96-2	96	0.299	0.257	0.278	0.039	0.212		100942	100942
2016-10-18	Rachel	96-2	96	0.35	0.33	0.34	0.039	0.288	0.2725	100942	100942
2016-10-18	Almut	96-3	96	0.221	0.217	0.219	0.04	0.248		21709	21709
2016-10-18	Paul	96-3	96	0.286	0.29	0.288	0.041	0.264		21709	21709
2016-10-18	Rachel	96-3	96	0.33	0.331	0.3305	0.039	0.341	0.279167	21709	21709
2016-10-18	Paul	96-4	96	0.189	0.242	0.2155	0.04	0.202		14398	14398
2016-10-18	Rachel	96-4	96	0.237	0.207	0.222	0.041	0.222		14398	14398
2016-10-18	Almut	96-4	96	0.42	0.168	0.294	0.04	0.19	0.243833	14398	14398
2016-10-18	Almut	96-5	96	0.236	0.247	0.2415	0.039	0.225		101298	101298
2016-10-18	Rachel	96-5	96	0.277	0.279	0.278	0.04	0.261		101298	101298
2016-10-18	Paul	96-5	96	0.307	0.278	0.2925	0.04	0.219	0.270667	101298	101298
2016-10-18	Almut	96-6	96	0.221	0.243	0.232	0.04	0.227		13248	13248
2016-10-18	Paul	96-6	96	0.249	0.266	0.2575	0.04	0.224		13248	13248
2016-10-18	Rachel	96-6	96	0.273	0.259	0.266	0.039	0.258	0.251833	13248	13248
2016-10-18	Rachel	96-7	96	0.264	0.264	0.264	0.041	0.271		101345	101345
2016-10-18	Almut	96-7	96	0.258	0.286	0.272	0.04	0.215		101345	101345
2016-10-18	Paul	96-7	96	0.282	0.3	0.291	0.04	0.252	0.275667	101345	101345
2016-10-18	Paul	96-8	96	0.261	0.216	0.2385	0.04	0.261		101679	101679
2016-10-18	Rachel	96-8	96	0.259	0.275	0.267	0.045	0.283		101679	101679
2016-10-18	Almut	96-8	96	0.286	0.255	0.2705	0.04	0.225	0.258667	101679	101679
2016-10-18	Kyler	97-1	97	0.07	0.189	0.1295	0.043	0.193		79887	79887
2016-10-18	Almut	97-1	97	0.213	0.146	0.1795	0.039	0.221		79887	79887
2016-10-18	Caitlin	97-1	97	0.209	0.216	0.2125	0.04	0.227	0.173833	79887	79887
2016-10-18	Caitlin	97-2	97	0.163	0.184	0.1735	0.04	0.278		101758	101758
2016-10-18	Almut	97-2	97	0.192	0.21	0.201	0.038	0.23		101758	101758
2016-10-18	Kyler	97-2	97	0.209	0.252	0.2305	0.039	0.23	0.201667	101758	101758
2016-10-18	Kyler	97-3	97	0.071	0.256	0.1635	0.039	0.269		33010	33010
2016-10-18	Almut	97-3	97	0.199	0.257	0.228	0.038	0.273		33010	33010
2016-10-18	Caitlin	97-3	97	0.228	0.266	0.247	0.04	0.288	0.212833	33010	33010
2016-10-18	Kyler	97-4	97	0.064	0.24	0.152	0.042	0.194		15784	15784
2016-10-18	Caitlin	97-4	97	0.218	0.232	0.225	0.04	0.196		15784	15784
2016-10-18	Almut	97-4	97	0.238	0.317	0.2775	0.038	0.213	0.218167	15784	15784
2016-10-18	Caitlin	97-5	97	0.209	0.175	0.192	0.04	0.205		26692	26692
2016-10-18	Kyler	97-5	97	0.209	0.178	0.1935	0.04	0.223	0.19275	26692	26692
2016-10-18	Kyler	97-6	97	0.226	0.218	0.222	0.043	0.199		102554	102554
2016-10-18	Almut	97-6	97	0.245	0.219	0.232	0.039	0.233		102554	102554
2016-10-18	Caitlin	97-6	97	0.221	0.245	0.233	0.04	0.209	0.229	102554	102554
2016-10-18	Almut	97-7	97	0.216	0.21	0.213	0.039	0.244		103189	103189
2016-10-18	Caitlin	97-7	97	0.221	0.219	0.22	0.04	0.219		103189	103189
2016-10-18	Kyler	97-7	97	0.254	0.235	0.2445	0.041	0.249	0.225833	103189	103189
2016-10-18	Caitlin	97-8	97	0.195	0.221	0.208	0.04	0.222		105432	105432
2016-10-18	Almut	97-8	97	0.227	0.244	0.2355	0.04	0.211		105432	105432
2016-10-18	Kyler	97-8	97	0.218	0.254	0.236	0.044	0.226	0.2265	105432	105432
2016-10-18	Katie	98-1	98	0.17	0.184	0.177	0.039	0.104		107022	107022
2016-10-18	Paul	98-1	98	0.228	0.225	0.2265	0.038	0.245		107022	107022
2016-10-18	Rachel	98-1	98	0.305	0.298	0.3015	0.038	0.326	0.235	107022	107022
2016-10-18	Katie	98-2	98	0.204	0.261	0.2325	0.038	0.201		108783	108783
2016-10-18	Paul	98-2	98	0.302	0.285	0.2935	0.039	0.297		108783	108783
2016-10-18	Rachel	98-2	98	0.33	0.321	0.3255	0.039	0.262	0.283833	108783	108783
2016-10-18	Katie	98-3	98	0.223	0.222	0.2225	0.039	0.237		109747	109747
2016-10-18	Rachel	98-3	98	0.317	0.279	0.298	0.039	0.272		109747	109747
2016-10-18	Paul	98-3	98	0.304	0.293	0.2985	0.039	0.302	0.273	109747	109747
2016-10-18	Katie	98-4	98	0.17	0.176	0.173	0.038	0.212		60037	60037
2016-10-18	Paul	98-4	98	0.211	0.221	0.216	0.039	0.269		60037	60037
2016-10-18	Rachel	98-4	98	0.224	0.247	0.2355	0.038	0.241	0.208167	60037	60037
2016-10-18	Katie	98-5	98	0.176	0.19	0.183	0.04	0.131		66122	66122
2016-10-18	Paul	98-5	98	0.194	0.214	0.204	0.04	0.243		66122	66122
2016-10-18	Rachel	98-5	98	0.224	0.245	0.2345	0.04	0.231	0.207167	66122	66122
2016-10-18	Katie	98-6	98	0.177	0.187	0.182	0.04	0.138		17055	17055
2016-10-18	Paul	98-6	98	0.226	0.204	0.215	0.04	0.242		17055	17055
2016-10-18	Rachel	98-6	98	0.248	0.217	0.2325	0.039	0.256	0.209833	17055	17055
2016-10-18	Katie	98-7	98	0.188	0.169	0.1785	0.041	0.149		92937	92937
2016-10-18	Rachel	98-7	98	0.233	0.237	0.235	0.039	0.255		92937	92937
2016-10-18	Paul	98-7	98	0.255	0.253	0.254	0.04	0.266	0.2225	92937	92937
2016-10-18	Katie	98-8	98	0.21	0.221	0.2155	0.04	0.159		32892	32892
2016-10-18	Paul	98-8	98	0.223	0.253	0.238	0.04	0.248		32892	32892
2016-10-18	Rachel	98-8	98	0.237	0.246	0.2415	0.04	0.215	0.231667	32892	32892
2016-10-18	Danae	99-1	99	0.142	0.205	0.1735	0.048	0.223		20619	20619
2016-10-18	Danae	99-2	99	0.261	0.233	0.247	0.039	0.266		14380	14380
2016-10-18	Danae	99-3	99	0.228	0.307	0.2675	0.039	0.282		33173	33173
2016-10-18	Danae	99-4	99	0.248	0.274	0.261	0.04	0.209		33182	33182
2016-10-18	Danae	99-5	99	0.165	0.215	0.19	0.04	0.229		11643	11643
2016-10-18	Danae	99-6	99	0.247	0.226	0.2365	0.043	0.205		23715	23715
2016-10-18	Danae	99-7	99	0.231	0.261	0.246	0.041	0.243		51349	51349
2016-10-18	Danae	99-8	99	0.286	0.286	0.286	0.043	0.285		17507	17507
2016-10-19	Kelsi	65-1	65	0.279	0.244	0.2615	0.039	0.224		177989	177989
2016-10-26	Kristi K	107-1	107	0.151	0.102	0.1265	0.038	0.261		163802	163802
2016-10-26	Kristi K	107-2	107	0.041	0.041	0.041	0.039	0.263		164464	164464	Did not validate - not a hit
2016-10-26	Kristi K	107-3	107	0.189	0.204	0.1965	0.039	0.34		165599	165599
2016-10-26	Kristi K	107-4	107	0.263	0.277	0.27	0.039	0.316	0.169167	165701	165701
2016-10-26	Kristi K	107-5	107	0.19	0.236	0.213	0.041	0.186		166596	166596
2016-10-26	Kristi K	107-6	107	0.233	0.207	0.22	0.04	0.234		166634	166634
2016-10-26	Kristi K	107-7	107	0.202	0.196	0.199	0.04	0.244		166846	166846
2016-10-26	Kristi K	107-8	107	0.194	0.159	0.1765	0.041	0.195		168221	168221
2016-10-26	Kyle I	108-1	108	0.092	0.104	0.098	0.039	0.204		168225	168225
2016-10-26	Kyle I	108-2	108	0.181	0.043	0.112	0.039	0.203		170637	170637
2016-10-26	Kyle I	108-3	108	0.144	0.071	0.1075	0.04	0.16		170955	170955
2016-10-26	Kyle I	108-4	108	0.213	0.173	0.193	0.04	0.155		174084	174084
2016-10-26	Kyle I	108-5	108	0.124	0.107	0.1155	0.039	0.179		175743	175743
2016-10-26	Kyle I	108-6	108	0.075	0.091	0.083	0.04	0.172		176367	176367
2016-10-26	Kyle I	108-7	108	0.21	0.185	0.1975	0.04	0.167		177866	177866
2016-10-26	Kyle I	108-8	108	0.219	0.198	0.2085	0.041	0.179		178873	178873
2016-10-26	Kyle I	112-1	112	0.228	0.223	0.2255	0.039	0.242	0.217	242557	242557
2016-10-26	Kyle I	112-2	112	0.277	0.273	0.275	0.045	0.297	0.25025	265372	265372
2016-10-26	Kyle I	112-3	112	0.232	0.082	0.157	0.05	0.276		283856	283856
2016-10-26	Kyle I	112-4	112	0.187	0.18	0.1835	0.038	0.228		285669	285669
2016-10-26	Kyle I	112-5	112	0.128	0.128	0.128	0.039	0.214		288024	288024
2016-10-26	Kyle I	112-6	112	0.178	0.165	0.1715	0.039	0.151		289748	289748
2016-10-26	Kyle I	112-7	112	0.136	0.141	0.1385	0.039	0.196		294150	294150
2016-10-26	Kyle I	112-8	112	0.235	0.211	0.223	0.039	0.194	0.18075	294625	294625
2016-10-26	Nate	113-1	113	0.058	0.078	0.068	0.038	0.158		294747	294747
2016-10-26	Caeli	113-1	113	0.256	0.244	0.25	0.039	0.298		294747	294747
2016-10-26	Caeli	113-1	113	0.256	0.244	0.25	0.039	0.298	0.25	294747	294747
2016-10-26	Nate	113-2	113	0.117	0.106	0.1115	0.039	0.214		296934	296934
2016-10-26	Caeli	113-2	113	0.315	0.313	0.314	0.038	0.37		296934	296934
2016-10-26	Caeli	113-2	113	0.315	0.313	0.314	0.038	0.37	0.2465	296934	296934
2016-10-26	Nate	113-3	113	0.103	0.135	0.119	0.039	0.234		299514	299514
2016-10-26	Caeli	113-3	113	0.309	0.309	0.309	0.039	0.352		299514	299514
2016-10-26	Caeli	113-3	113	0.309	0.309	0.309	0.039	0.352	0.245667	299514	299514
2016-10-26	Nate	113-4	113	0.103	0.201	0.149	0.04	0.197		299968	299968
2016-10-26	Caeli	113-4	113	0.296	0.293	0.295	0.038	0.293		299968	299968
2016-10-26	Caeli	113-4	113	0.296	0.293	0.295	0.038	0.293	0.246333	299968	299968
2016-10-26	Nate	113-5	113	0.07	0.081	0.0755	0.039	0.184		301167	301167
2016-10-26	Caeli	113-5	113	0.212	0.268	0.24	0.04	0.252		301167	301167
2016-10-26	Caeli	113-5	113	0.212	0.268	0.24	0.04	0.252	0.24	301167	301167
2016-10-26	Nate	113-6	113	0.158	0.169	0.1635	0.039	0.239		302584	302584
2016-10-26	Caeli	113-6	113	0.24	0.27	0.255	0.04	0.274		302584	302584
2016-10-26	Caeli	113-6	113	0.24	0.27	0.255	0.04	0.274	0.2245	302584	302584
2016-10-26	Nate	113-7	113	0.15	0.172	0.161	0.039	0.197		302867	302867
2016-10-26	Caeli	113-7	113	0.224	0.187	0.206	0.039	0.262		302867	302867
2016-10-26	Caeli	113-7	113	0.224	0.187	0.206	0.039	0.262	0.191	302867	302867
2016-10-26	Nate	113-8	113	0.087	0.093	0.09	0.041	0.229		303304	303304
2016-10-26	Caeli	113-8	113	0.186	0.193	0.19	0.087	0.265	0.148	303304	303304
2016-10-26	Diana	121-1	121	0.203	0.189	0.196	0.046	0.236		369070	369070
2016-10-26	Erin	121-1	121	0.238	0.213	0.2255	0.05	0.222		369070	369070
2016-10-26	Diana	121-2	121	0.217	0.2	0.2085	0.039	0.236		370383	370383
2016-10-26	Erin	121-2	121	0.257	0.226	0.2415	0.041	0.276		370383	370383
2016-10-26	Diana	121-3	121	0.292	0.287	0.2895	0.039	0.269		372769	372769
2016-10-26	Erin	121-3	121	0.31	0.306	0.308	0.039	0.281		372769	372769
2016-10-26	Diana	121-4	121	0.037	0.037	0.037	0.04	0.188		374703	374703	121-4 HIT!!!!
2016-10-26	Erin	121-4	121	0.038	0.038	0.038	0.04	0.271	0.127667	374703	374703
2016-10-26	Erin	121-5	121	0.048	0.231	0.1395	0.043	0.157		374814	374814	NB: Duplicate one contains 2x intended quantity of drug
2016-10-26	Diana	121-5	121	0.214	0.187	0.2005	0.039	0.23	0.126	374814	374814
2016-10-26	Diana	121-6	121	0.155	0.152	0.1535	0.039	0.211		375105	375105
2016-10-26	Erin	121-6	121	0.172	0.201	0.1865	0.041	0.181		375105	375105
2016-10-26	Erin	121-7	121	0.152	0.169	0.1605	0.04	0.197		378711	378711
2016-10-26	Diana	121-7	121	0.209	0.185	0.197	0.04	0.204	0.181333	378711	378711
2016-10-26	Erin	121-8	121	0.171	0.189	0.18	0.04	0.2		379468	379468
2016-10-26	Diana	121-8	121	0.213	0.212	0.2125	0.042	0.229		379468	379468
2016-10-26	Kyle I	122-1	122	0.078	0.127	0.1025	0.037	0.174		379536	379536
2016-10-26	Isabella	122-1	122	0.303	0.276	0.2895	0.038	0.36	0.196	379536	379536
2016-10-26	Kyle I	122-2	122	0.195	0.199	0.197	0.038	0.184		379651	379651
2016-10-26	Rachel	122-2	122	0.262	0.342	0.302	0.041	0.248	0.2495	379651	379651
2016-10-26	Kyle I	122-3	122	0.261	0.267	0.264	0.039	0.206		380279	380279
2016-10-26	Isabella	122-3	122	0.373	0.374	0.3735	0.04	0.348	0.31875	380279	380279
2016-10-26	Kyle I	122-4	122	0.168	0.184	0.176	0.039	0.14		400770	400770
2016-10-26	Isabella	122-4	122	0.258	0.248	0.253	0.038	0.316		400770	400770
2016-10-26	Rachel	122-4	122	0.207	0.299	0.253	0.039	0.205	0.227333	400770	400770
2016-10-26	Kyle I	122-5	122	0.24	0.202	0.221	0.038	0.172		400938	400938
2016-10-26	Isabella	122-5	122	0.234	0.268	0.251	0.039	0.271	0.236	400938	400938
2016-10-26	Kyle I	122-6	122	0.236	0.256	0.246	0.039	0.179		403268	403268
2016-10-26	Isabella	122-6	122	0.328	0.295	0.3115	0.039	0.273	0.27875	403268	403268
2016-10-26	Kyle I	122-7	122	0.18	0.171	0.1755	0.045	0.166		408860	408860
2016-10-26	Isabella	122-7	122	0.304	0.304	0.304	0.039	0.282	0.23975	408860	408860
2016-10-26	Kyle I	122-8	122	0.189	0.156	0.1725	0.039	0.154		522131	522131
2016-10-26	Rachel	122-8	122	0.145	0.22	0.1825	0.047	0.176		522131	522131
2016-10-26	Isabella	122-8	122	0.277	0.304	0.2905	0.039	0.279	0.227333	522131	522131
2016-10-26	Anthony P	123-1	123	0.337	0.282	0.3095	0.041	0.271	--	524615	524615
2016-10-26	Rathan K	123-2	123	0.297	0.043	0.17	0.037	0.232		525721	525721
2016-10-26	Anthony P	123-2	123	0.365	0.261	0.313	0.04	0.275	0.2415	525721	525721
2016-10-26	Anthony P	123-3	123	0.335	0.295	0.315	0.039	0.297	--	636718	636718
2016-10-26	Rathan K	123-4	123	0.221	0.246	0.2335	0.04	0.214		637343	637343
2016-10-26	Anthony P	123-4	123	0.3	0.268	0.284	0.039	0.207	0.25875	637343	637343
2016-10-26	Rathan K	123-5	123	0.184	0.17	0.177	0.041	0.19	--	637359	637359
2016-10-26	Rathan K	123-6	123	0.24	0.247	0.2435	0.042	0.284		637827	637827
2016-10-26	Anthony P	123-6	123	0.3	0.263	0.2815	0.058	0.217	0.2625	637827	637827
2016-10-26	Rathan K	123-7	123	0.204	0.201	0.2025	0.038	0.311		638636	638636
2016-10-26	Anthony P	123-7	123	0.317	0.286	0.3015	0.04	0.254	0.252	638636	638636
2016-10-26	Rathan K	123-8	123	0.197	0.302	0.2495	0.04	0.266		641396	641396
2016-10-26	Anthony P	123-8	123	0.299	0.293	0.296	0.043	0.276	0.27275	641396	641396
2016-10-26	Dylan	124-1	124	0.125	0.108	0.1165	0.038	0.108		643029	643029
2016-10-26	Anthony P	124-1	124	0.205	0.194	0.1995	0.038	0.262		643029	643029
2016-10-26	Rachel	124-1	124	0.338	0.306	0.322	0.043	0.258	0.212667	643029	643029
2016-10-26	Anthony P	124-2	124	0.297	0.275	0.286	0.039	0.285		645330	645330
2016-10-26	Rachel	124-2	124	0.379	0.393	0.386	0.038	0.33	0.304	645330	645330	Did not validate - not a hit
2016-10-26	Anthony P	124-3	124	0.303	0.301	0.302	0.039	0.306		661221	661221
2016-10-26	Rachel	124-3	124	0.424	0.307	0.3655	0.038	0.424	0.351167	661221	661221
2016-10-26	Anthony P	124-4	124	0.134	0.206	0.17	0.039	0.24		3753	3753
2016-10-26	Rachel	124-4	124	0.251	0.322	0.2865	0.041	0.323	0.274	3753	3753
2016-10-26	Anthony P	124-5	124	0.193	0.223	0.213	0.039	0.289		5053	5053
2016-10-26	Rachel	124-5	124	0.247	0.221	0.234	0.041	0.225	0.2445	5053	5053
2016-10-26	Anthony P	124-6	124	0.059	0.199	0.129	0.045	0.279		5476	5476
2016-10-26	Rachel	124-6	124	0.194	0.271	0.2325	0.04	0.259	0.1985	5476	5476
2016-10-26	Rachel	124-7	124	0.211	0.233	0.222	0.039	0.222		6101	6101
2016-10-26	Anthony P	124-7	124	0.222	0.245	0.2335	0.05	0.268	0.229333	6101	6101
2016-10-26	Rachel	124-8	124	0.197	0.25	0.2235	0.048	0.198		6268	6268
2016-10-26	Anthony P	124-8	124	0.276	0.316	0.296	0.04	0.182		6268	6268
2016-10-26	Rachel	125-1	125	0.243	0.242	0.2425	0.071	0.214		7436	7436
2016-10-26	Emma B	125-1	125	0.234	0.292	0.263	0.038	0.308		7436	7436
2016-10-26	Katelynn	125-1	125	0.349	0.3	0.3245	0.039	0.372	0.276667	7436	7436
2016-10-26	Rachel	125-2	125	0.288	0.192	0.24	0.04	0.158		7578	7578
2016-10-26	Emma B	125-2	125	0.278	0.285	0.2815	0.039	0.342		7578	7578
2016-10-26	Katelynn	125-2	125	0.323	0.3	0.3115	0.04	0.289	0.277667	7578	7578
2016-10-26	Emma B	125-3	125	0.289	0.318	0.3035	0.039	0.335		9037	9037
2016-10-26	Rachel	125-3	125	0.316	0.311	0.3135	0.052	0.343		9037	9037
2016-10-26	Katelynn	125-3	125	0.335	0.317	0.326	0.039	0.294	0.314333	9037	9037
2016-10-26	Emma B	125-4	125	0.247	0.264	0.2555	0.039	0.233		12544	12544
2016-10-26	Rachel	125-4	125	0.292	0.254	0.273	0.039	0.23		12544	12544
2016-10-26	Katelynn	125-4	125	0.279	0.273	0.276	0.039	0.226	0.268167	12544	12544
2016-10-26	Rachel	125-5	125	0.099	0.201	0.15	0.039	0.205		12628	12628
2016-10-26	Emma B	125-5	125	0.222	0.216	0.219	0.038	0.254		12628	12628
2016-10-26	Katelynn	125-5	125	0.23	0.261	0.2455	0.04	0.25	0.204833	12628	12628
2016-10-26	Emma B	125-6	125	0.227	0.244	0.2355	0.039	0.263		12650	12650
2016-10-26	Katelynn	125-6	125	0.253	0.285	0.269	0.04	0.259		12650	12650
2016-10-26	Rachel	125-6	125	0.292	0.279	0.2855	0.039	0.282	0.263333	12650	12650
2016-10-26	Emma B	125-7	125	0.249	0.237	0.243	0.039	0.25		13156	13156
2016-10-26	Rachel	125-7	125	0.215	0.295	0.255	0.04	0.201		13156	13156
2016-10-26	Katelynn	125-7	125	0.346	0.338	0.342	0.039	0.284	0.28	13156	13156
2016-10-26	Rachel	125-8	125	0.259	0.279	0.269	0.041	0.239		13176	13176
2016-10-26	Emma B	125-8	125	0.284	0.293	0.2885	0.04	0.286		13176	13176
2016-10-26	Katelynn	125-8	125	0.283	0.298	0.2905	0.041	0.31	0.282667	13176	13176
2016-10-26	Kathy	126-1	126	0.148	0.181	0.1645	0.039	0.268		14506	14506
2016-10-26	Naomi	126-1	126	0.204	0.166	0.185	0.039	0.235		14506	14506
2016-10-26	Brenden	126-1	126	0.175	0.204	0.1895	0.039	0.26	0.179667	14506	14506
2016-10-26	Kathy	126-2	126	0.35	0.255	0.3025	0.062	0.292		16722	16722
2016-10-26	Naomi	126-2	126	0.327	0.298	0.3125	0.042	0.279		16722	16722
2016-10-26	Brenden	126-2	126	0.359	0.283	0.321	0.039	0.248	0.312	16722	16722
2016-10-26	Naomi	126-3	126	0.229	0.24	0.2345	0.04	0.273		17128	17128
2016-10-26	Brenden	126-3	126	0.283	0.267	0.275	0.04	0.283		17128	17128
2016-10-26	Kathy	126-3	126	0.277	0.299	0.288	0.039	0.247		17128	17128
2016-10-26	Kathy	126-3	126	0.277	0.299	0.288	0.039	0.247	0.271375	17128	17128
2016-10-26	Naomi	126-4	126	0.155	0.141	0.148	0.039	0.256		18883	18883
2016-10-26	Naomi	126-4	126	0.155	0.141	0.148	0.039	0.256		18883	18883
2016-10-26	Brenden	126-4	126	0.216	0.205	0.2105	0.041	0.158		18883	18883
2016-10-26	Brenden	126-4	126	0.216	0.205	0.2105	0.041	0.158		18883	18883
2016-10-26	Kathy	126-4	126	0.214	0.245	0.2295	0.04	0.211		18883	18883
2016-10-26	Kathy	126-4	126	0.214	0.245	0.2295	0.04	0.211	0.196	18883	18883
2016-10-26	Naomi	126-5	126	0.171	0.154	0.1625	0.039	0.21		24032	24032
2016-10-26	Naomi	126-5	126	0.171	0.154	0.1625	0.039	0.21		24032	24032
2016-10-26	Brenden	126-5	126	0.28	0.17	0.225	0.039	0.191		24032	24032
2016-10-26	Brenden	126-5	126	0.28	0.17	0.225	0.039	0.191		24032	24032
2016-10-26	Kathy	126-5	126	0.217	0.28	0.2485	0.04	0.224		24032	24032
2016-10-26	Kathy	126-5	126	0.217	0.28	0.2485	0.04	0.224	0.212	24032	24032
2016-10-26	Naomi	126-6	126	0.148	0.124	0.136	0.039	0.233		24951	24951
2016-10-26	Naomi	126-6	126	0.148	0.124	0.136	0.039	0.233		24951	24951
2016-10-26	Kathy	126-6	126	0.259	0.142	0.2005	0.04	0.266		24951	24951
2016-10-26	Kathy	126-6	126	0.259	0.142	0.2005	0.04	0.266		24951	24951
2016-10-26	Brenden	126-6	126	0.204	0.216	0.21	0.04	0.186		24951	24951
2016-10-26	Brenden	126-6	126	0.204	0.216	0.21	0.04	0.186	0.182167	24951	24951
2016-10-26	Naomi	126-7	126	0.177	0.165	0.171	0.04	0.25		25435	25435
2016-10-26	Naomi	126-7	126	0.177	0.165	0.171	0.04	0.25		25435	25435
2016-10-26	Brenden	126-7	126	0.217	0.237	0.227	0.042	0.194		25435	25435
2016-10-26	Brenden	126-7	126	0.217	0.237	0.227	0.042	0.194		25435	25435
2016-10-26	Kathy	126-7	126	0.237	0.292	0.2645	0.04	0.274		25435	25435
2016-10-26	Kathy	126-7	126	0.237	0.292	0.2645	0.04	0.274	0.196	25435	25435
2016-10-26	Naomi	126-8	126	0.213	0.231	0.222	0.04	0.211		25457	25457
2016-10-26	Naomi	126-8	126	0.213	0.231	0.222	0.04	0.211		25457	25457
2016-10-26	Brenden	126-8	126	0.278	0.288	0.283	0.046	0.222		25457	25457
2016-10-26	Brenden	126-8	126	0.278	0.288	0.283	0.046	0.222		25457	25457
2016-10-26	Kathy	126-8	126	0.309	0.341	0.325	0.04	0.238		25457	25457
2016-10-26	Kathy	126-8	126	0.309	0.341	0.325	0.04	0.238	0.196	25457	25457
2016-10-26	Brenden	127-1	127	0.219	0.286	0.2525	0.039	0.301		26349	26349
2016-10-26	Brenden	127-1	127	0.219	0.286	0.2525	0.039	0.301		26349	26349
2016-10-26	Kathy	127-1	127	0.228	0.322	0.275	0.038	0.272		26349	26349
2016-10-26	Kathy	127-1	127	0.228	0.322	0.275	0.038	0.272	0.26375	26349	26349
2016-10-26	Emma B	127-1	127	0.324	0.332	0.328	0.037	0.339	--	7436	7436
2016-10-26	Kathy	127-2	127	0.276	0.228	0.252	0.038	0.334		26980	26980
2016-10-26	Brenden	127-2	127	0.293	0.277	0.285	0.039	0.321	0.2685	26980	26980
2016-10-26	Emma B	127-2	127	0.371	0.346	0.3585	0.038	0.391	--	7578	7578
2016-10-26	Kathy	127-3	127	0.238	0.256	0.247	0.038	0.151		27305	27305
2016-10-26	Brenden	127-3	127	0.273	0.271	0.272	0.039	0.349	0.2595	27305	27305
2016-10-26	Emma B	127-3	127	0.342	0.348	0.345	0.038	0.365	--	9037	9037
2016-10-26	Kathy	127-4	127	0.162	0.129	0.1455	0.038	0.345		28080	28080
2016-10-26	Brenden	127-4	127	0.232	0.225	0.2285	0.039	0.304	0.187	28080	28080
2016-10-26	Emma B	127-4	127	0.3	0.243	0.2715	0.037	0.311	--	12544	12544
2016-10-26	Brenden	127-5	127	0.188	0.251	0.2195	0.04	0.254		30260	30260
2016-10-26	Kathy	127-5	127	0.297	0.16	0.2285	0.038	0.264	0.224	30260	30260
2016-10-26	Emma B	127-5	127	0.225	0.253	0.239	0.038	0.261		12628	12628
2016-10-26	Emma B	127-6	127	0.272	0.15	0.211	0.041	0.271	0.225	12650	12650
2016-10-26	Brenden	127-6	127	0.223	0.24	0.2315	0.039	0.254		32673	32673
2016-10-26	Kathy	127-6	127	0.319	0.233	0.276	0.038	0.246		32673	32673
2016-10-26	Brenden	127-7	127	0.308	0.291	0.2995	0.042	0.252	0.269	32873	32873
2016-10-26	Emma B	127-7	127	0.316	0.298	0.307	0.044	0.269	--	13156	13156
2016-10-26	Kathy	127-7	127	0.4	0.427	0.4135	0.044	0.264	--	32873	32873
2016-10-26	Brenden	127-8	127	0.193	0.243	0.218	0.04	0.229		33353	33353
2016-10-26	Kathy	127-8	127	0.251	0.27	0.2605	0.039	0.231	0.23925	33353	33353
2016-10-26	Emma B	127-8	127	0.259	0.274	0.2665	0.038	0.254	--	13176	13176
2016-10-26	Naomi	128-1	128	0.158	0.145	0.1515	0.039	0.207		33478	33478
2016-10-26	Rachel	128-1	128	0.175	0.199	0.187	0.038	0.252	0.16925	33478	33478
2016-10-26	Naomi	128-2	128	0.179	0.176	0.1775	0.04	0.254		33738	33738
2016-10-26	Rachel	128-2	128	0.277	0.262	0.2695	0.039	0.269		33738	33738
2016-10-26	Brenden	128-2	128	0.304	0.275	0.2895	0.038	0.288	0.2455	33738	33738
2016-10-26	Naomi	128-3	128	0.165	0.221	0.193	0.04	0.276		34219	34219
2016-10-26	Rachel	128-3	128	0.241	0.213	0.227	0.04	0.142		34219	34219
2016-10-26	Brenden	128-3	128	0.346	0.348	0.347	0.039	0.334	0.255667	34219	34219
2016-10-26	Naomi	128-4	128	0.196	0.203	0.1995	0.041	0.16		34865	34865
2016-10-26	Rachel	128-4	128	0.168	0.267	0.2175	0.04	0.296		34865	34865
2016-10-26	Brenden	128-4	128	0.271	0.296	0.2835	0.039	0.233	0.2335	34865	34865
2016-10-26	Rachel	128-5	128	0.18	0.109	0.1445	0.041	0.126		35545	35545
2016-10-26	Naomi	128-5	128	0.192	0.154	0.173	0.042	0.22		35545	35545
2016-10-26	Brenden	128-5	128	0.209	0.262	0.2355	0.041	0.221	0.184333	35545	35545
2016-10-26	Rachel	128-6	128	0.252	0.189	0.2205	0.039	0.281		35582	35582
2016-10-26	Brenden	128-6	128	0.262	0.269	0.2655	0.041	0.282	0.243	35582	35582
2016-10-26	Rachel	128-7	128	0.164	0.139	0.1515	0.047	0.241		36525	36525
2016-10-26	Naomi	128-7	128	0.168	0.198	0.183	0.039	0.235		36525	36525
2016-10-26	Brenden	128-7	128	0.259	0.243	0.251	0.041	0.283	0.195167	36525	36525
2016-10-26	Naomi	128-8	128	0.281	0.283	0.282	0.039	0.24		36693	36693
2016-10-26	Brenden	128-8	128	0.316	0.352	0.334	0.048	0.241		36693	36693
2016-10-26	Rachel	128-8	128	0.351	0.35	0.3505	0.041	0.255	0.322167	36693	36693
2016-10-26	Kathy	129-1	129	0.218	0.223	0.2205	0.039	0.23		36758	36758
2016-10-26	Elena	129-1	129	0.215	0.3	0.2575	0.038	0.336	0.276167	36758	36758
2016-10-26	Elena	129-2	129	0.223	0.24	0.2315	0.039	0.293		36923	36923
2016-10-26	Kathy	129-2	129	0.312	0.285	0.2985	0.061	0.334	0.2625	36923	36923
2016-10-26	Elena	129-3	129	0.205	0.291	0.248	0.04	0.335		37168	37168
2016-10-26	Kathy	129-3	129	0.266	0.364	0.315	0.085	0.3	0.2815	37168	37168
2016-10-26	Elena	129-4	129	0.203	0.231	0.217	0.041	0.197		37187	37187
2016-10-26	Kathy	129-4	129	0.323	0.324	0.3235	0.038	0.143	0.285167	37187	37187
2016-10-26	Elena	129-5	129	0.211	0.219	0.215	0.039	0.26		38090	38090
2016-10-26	Kathy	129-5	129	0.254	0.306	0.28	0.043	0.264	0.272833	38090	38090
2016-10-26	Elena	129-6	129	0.189	0.223	0.206	0.041	0.393		39984	39984
2016-10-26	Kathy	129-6	129	0.299	0.281	0.29	0.042	0.311	0.248	39984	39984
2016-10-26	Elena	129-7	129	0.063	0.062	0.0625	0.04	0.248		40269	40269
2016-10-26	Kathy	129-7	129	0.103	0.138	0.1205	0.041	0.347	0.17625	40269	40269
2016-10-26	Kathy	129-8	129	0.272	0.134	0.203	0.043	0.309		41098	41098
2016-10-26	Elena	129-8	129	0.197	0.21	0.2035	0.04	0.218		41098	41098
2016-10-26	Katelynn	130-1	130	0.221	0.211	0.216	0.038	0.354		43088	43088
2016-10-26	Elena	130-1	130	0.29	0.309	0.2995	0.046	0.416	0.239667	43088	43088
2016-10-26	Katelynn	130-2	130	0.375	0.364	0.3695	0.038	0.327		43271	43271	130-2 potentially interesting - increased growth
2016-10-26	Elena	130-2	130	0.385	0.389	0.387	0.038	0.381	0.3345	43271	43271
2016-10-26	Katelynn	130-3	130	0.333	0.352	0.3425	0.039	0.328		43506	43506
2016-10-26	Elena	130-3	130	0.394	0.355	0.3745	0.038	0.384	0.368	43506	43506
2016-10-26	Katelynn	130-4	130	0.306	0.292	0.299	0.039	0.253		43998	43998
2016-10-26	Elena	130-4	130	0.314	0.291	0.3025	0.038	0.325	0.325333	43998	43998
2016-10-26	Katelynn	130-5	130	0.223	0.262	0.2425	0.04	0.251		44584	44584
[truncated: 1,002 more rows]

## Sheet: Scatter Plot Log Scale
Avg of Researcher Results	Log Abs	NSC Number
0.26875	-0.570652	479
0.044	-1.35655	1014
0.223333	-0.651046	1451
0.182	-0.739929	1620
0.197667	-0.704067	1751
0.2965	-0.527975	1847
0.2125	-0.672641	2561
0.207167	-0.68368	2805
0.2225	-0.65267	3001
0.30125	-0.521073	3076
0.2455	-0.609949	3193
0.22	-0.657577	3247
0.183167	-0.737154	3753
0.2015	-0.695725	3961
0.14975	-0.824633	4135
0.2925	-0.533874	4263
0.227333	-0.643337	4292
0.229	-0.640165	4429
0.3295	-0.482145	4921
0.19825	-0.702787	4936
0.1905	-0.720105	5053
0.04825	-1.3165	5426
0.151333	-0.820065	5476
0.249	-0.603801	5564
0.1865	-0.729321	5784
0.26575	-0.575527	5995
0.204833	-0.688599	6101
0.2185	-0.660549	6137
0.259	-0.5867	6145
0.283333	-0.547702	6268
0.3105	-0.507938	6731
0.286333	-0.543128	6821
0.271333	-0.566497	6844
0.168667	-0.772971	6866
0.208667	-0.680547	6910
0.24925	-0.603365	7218
0.28	-0.552842	7420
0.276667	-0.558043	7436
0.239833	-0.62009	7572
0.277667	-0.556476	7578
0.18025	-0.744125	7606
0.216167	-0.665211	7745
0.2515	-0.599462	7867
0.14625	-0.834904	7950
0.30025	-0.522517	7962
0.27475	-0.561062	8090
0.30125	-0.521073	8179
0.168	-0.774691	8481
0.1715	-0.765736	8813
0.256	-0.59176	8816
0.314333	-0.50261	9037
0.18975	-0.721818	9064
0.1885	-0.724689	9341
0.26475	-0.577164	9358
0.16525	-0.781859	9441
0.191	-0.718967	9461
0.16125	-0.7925	9489
0.250833	-0.600615	10173
0.3655	-0.437113	10211
0.18575	-0.731071	10416
0.179833	-0.74513	10427
0.195	-0.709965	10428
0.27325	-0.56344	10768
0.165	-0.782516	10772
0.287	-0.542118	10865
0.20275	-0.693039	10995
0.27675	-0.557912	11023
0.165667	-0.780765	11128
0.118833	-0.925062	11141
0.18475	-0.733416	11149
0.19	-0.721246	11150
0.245	-0.610834	11275
0.23	-0.638272	11276
0.28225	-0.549366	11296
0.2	-0.69897	11307
0.2215	-0.654626	11470
0.15325	-0.8146	11624
0.24725	-0.606864	11664
0.1695	-0.77083	11826
0.27875	-0.554785	11881
0.20025	-0.698427	11891
0.211	-0.675718	11912
0.1705	-0.768276	11991
0.198667	-0.701875	12028
0.217	-0.66354	12262
0.23075	-0.636858	12488
0.268167	-0.571595	12544
0.158833	-0.799058	12588
0.204833	-0.688599	12628
0.149	-0.826814	12633
0.1815	-0.741123	12646
0.225	-0.647817	12650
0.263333	-0.579494	12650
0.28	-0.552842	13156
0.282667	-0.548725	13176
0.151833	-0.818633	13213
0.251833	-0.598887	13248
0.3245	-0.488785	13316
0.216	-0.665546	13616
0.241	-0.617983	13785
0.23125	-0.635918	13800
0.1975	-0.704433	14142
0.30375	-0.517484	14311
0.22325	-0.651209	14396
0.243833	-0.612907	14398
0.179667	-0.745532	14506
0.187167	-0.727771	14767
0.176	-0.754487	14771
0.188	-0.725842	15133
0.2905	-0.536854	15358
0.26975	-0.569039	15359
0.043	-1.36653	15571
0.1739	-0.7597	15776
0.218167	-0.661212	15784
0.1836	-0.736127	16021
0.1747	-0.757707	16162
0.184	-0.735182	16416
0.1764	-0.753501	16631
0.1976	-0.704213	16646
0.312	-0.505845	16722
0.1835	-0.736364	16813
0.1873	-0.727462	16873
0.209833	-0.678126	17055
0.271375	-0.56643	17128
0.182833	-0.737945	17129
0.1838	-0.735654	17796
0.135667	-0.867527	18415
0.212333	-0.672982	18473
0.196	-0.707744	18883
0.2355	-0.628009	19061
0.172333	-0.763631	19063
0.169333	-0.771258	19096
0.180333	-0.743924	19108
0.186333	-0.729709	19115
0.13375	-0.873706	19219
0.14975	-0.824633	19487
0.197	-0.705534	19637
0.14825	-0.829005	19848
0.17225	-0.763841	20045
0.217	-0.66354	20192
0.1415	-0.849244	20559
0.1495	-0.825359	20586
0.20775	-0.682459	20618
0.20925	-0.679335	21034
0.157	-0.8041	21678
0.279167	-0.554136	21709
0.16725	-0.776634	21725
0.177	-0.752027	22070
0.1505	-0.822464	22847
0.207667	-0.682633	22881
0.03775	-1.42308	22939
0.15	-0.823909	23123
0.14275	-0.845424	23225
0.144	-0.841638	23247
0.303167	-0.518319	23248
0.12725	-0.895342	23672
0.2735	-0.563043	23895
0.118	-0.928118	23906
0.212	-0.673664	24032
0.118167	-0.927505	24035
0.265	-0.576754	24113
0.182167	-0.739531	24951
0.12	-0.920819	25368
0.196	-0.707744	25435
0.196	-0.707744	25457
0.2335	-0.631713	25673
0.25425	-0.594739	26112
0.2495	-0.602929	26113
0.26375	-0.578808	26349
0.19275	-0.715006	26692
0.142833	-0.84517	26744
0.2685	-0.571056	26980
0.2595	-0.585863	27305
0.17975	-0.745331	27389
0.187	-0.728158	28080
0.165	-0.782516	29200
0.22525	-0.647335	30041
0.26525	-0.576345	30205
0.224	-0.649752	30260
0.22	-0.657577	30813
0.170833	-0.767427	31208
0.20625	-0.685606	31664
0.26475	-0.577164	31741
0.18975	-0.721818	32838
0.269	-0.570248	32873
0.231667	-0.635136	32892
0.164167	-0.784715	33005
0.212833	-0.67196	33010
0.23925	-0.621148	33353
0.16925	-0.771471	33478
0.200125	-0.698699	33570
0.2455	-0.609949	33738
0.1825	-0.738737	34210
0.255667	-0.592326	34219
0.137167	-0.862751	34488
0.146	-0.835647	34769
0.112333	-0.949491	34774
0.19525	-0.709409	34794
0.2335	-0.631713	34865
0.18675	-0.728739	34871
0.16275	-0.788479	34983
0.1605	-0.794525	35534
0.184333	-0.734396	35545
0.243	-0.614394	35582
0.171	-0.767004	35676
0.17875	-0.747754	35679
0.15875	-0.799286	35964
0.19125	-0.718399	36317
0.11925	-0.923542	36425
0.195167	-0.709594	36525
0.143	-0.844664	36582
0.322167	-0.491919	36693
0.218333	-0.66088	36758
0.241333	-0.617383	36923
0.19225	-0.716134	37003
0.282	-0.549751	37168
0.2375	-0.624336	37187
0.17275	-0.762582	37408
0.31275	-0.504803	37627
0.14925	-0.826086	37812
0.184333	-0.734396	38007
0.258	-0.58838	38042
0.2325	-0.633577	38090
0.233667	-0.631403	38490
0.22325	-0.651209	38743
0.2425	-0.615288	38845
0.2375	-0.624336	38968
0.194	-0.712198	38983
0.215667	-0.666217	39047
0.193	-0.714443	39336
0.248	-0.605548	39984
0.051	-1.29243	40269
0.205167	-0.687893	40383
0.242	-0.616185	40467
0.220333	-0.65692	40500
0.227	-0.643974	40614
0.2745	-0.561458	40669
0.241833	-0.616484	40749
0.22425	-0.649268	40817
0.216667	-0.664208	41092
0.2335	-0.631713	41098
0.2115	-0.67469	41833
0.232	-0.634512	42014
0.243167	-0.614096	42212
0.2035	-0.691436	42633
0.31575	-0.500657	42846
0.243333	-0.613798	43088
0.37	-0.431798	43271
0.250167	-0.601771	43409
0.308833	-0.510276	43506
0.18875	-0.724113	43546
0.20375	-0.690902	43805
0.2795	-0.553618	43998
0.267	-0.573489	44584
0.14725	-0.831945	44680
0.2425	-0.615288	44688
0.291	-0.536107	44750
0.13925	-0.856205	44819
0.1545	-0.811072	45117
0.283167	-0.547958	45153
0.2565	-0.590913	45291
0.252667	-0.597452	45527
0.072	-1.14267	45641
0.17375	-0.760075	45719
0.243	-0.614394	45815
0.1415	-0.849244	46075
0.280167	-0.552584	46213
0.14425	-0.840884	46273
0.201833	-0.695007	46385
0.33925	-0.46948	46492
0.271	-0.567031	46615
0.1525	-0.81673	47496
0.319167	-0.495982	47617
0.0425	-1.37161	47619
0.234167	-0.630475	47680
0.21125	-0.675203	47881
0.195333	-0.709224	48231
0.256	-0.59176	48388
0.1485	-0.828274	48422
0.269833	-0.568904	48443
0.19475	-0.710523	48617
0.258167	-0.5881	48964
0.16675	-0.777934	49252
0.240333	-0.619186	49652
0.2705	-0.567833	49701
0.22475	-0.6483	49852
0.241167	-0.617683	50405
0.30275	-0.518916	50572
0.2755	-0.559878	50633
0.236167	-0.626781	50648
0.211	-0.675718	50650
0.278167	-0.555695	50651
0.185	-0.732828	50654
0.150333	-0.822945	50688
0.226	-0.645892	50690
0.17	-0.769551	50751
0.1585	-0.799971	50858
0.22125	-0.655117	51331
0.248	-0.605548	51683
0.1855	-0.731656	51787
0.29125	-0.535734	51936
0.1565	-0.805486	53506
0.2655	-0.575935	53710
0.189833	-0.721628	53874
0.25	-0.60206	53934
0.1935	-0.713319	54260
0.16	-0.79588	54645
0.319167	-0.495982	54709
0.14975	-0.824633	54834
0.251	-0.600326	55152
0.123	-0.910095	55459
0.17575	-0.755105	55573
0.22825	-0.641589	55770
0.190167	-0.720866	56287
0.3125	-0.50515	56410
0.2445	-0.611721	57103
0.25875	-0.58712	57165
0.21575	-0.666049	57318
0.248	-0.605548	57345
0.185	-0.732828	57624
0.3095	-0.509339	57670
0.1505	-0.822464	57794
0.22825	-0.641589	58907
0.276	-0.559091	59776
0.261	-0.583359	60013
0.24675	-0.607743	60034
0.208167	-0.681589	60037
0.207	-0.68403	60183
0.24925	-0.603365	60266
0.249	-0.603801	60419
0.05175	-1.28609	60423
0.365333	-0.437311	60785
0.2335	-0.631713	61642
0.22	-0.657577	61888
0.23375	-0.631248	61910
0.273667	-0.562778	62375
0.108	-0.966576	62685
0.272	-0.565431	63543
0.225167	-0.647496	63680
0.317	-0.498941	64672
0.1515	-0.819587	65248
0.262	-0.581699	65537
0.238333	-0.622815	65689
0.207167	-0.68368	66122
0.192	-0.716699	68116
0.172167	-0.764051	69359
0.190333	-0.720485	70413
0.24225	-0.615736	70534
0.24975	-0.602495	70799
0.2275	-0.643019	70895
0.253833	-0.595451	71097
0.2695	-0.569441	71866
0.3595	-0.444301	71881
0.3195	-0.495529	73053
0.24325	-0.613947	73170
0.392	-0.406714	73254
0.1925	-0.715569	75071
0.30275	-0.518916	75241
0.14175	-0.848477	75846
0.261	-0.583359	75885
0.24775	-0.605986	76015
0.193375	-0.7136	76350
0.1595	-0.797239	76478
0.2265	-0.644932	76988
0.148	-0.829738	77422
0.26125	-0.582944	77596
0.133	-0.876148	77913
0.266875	-0.573692	78130
0.14	-0.853872	78846
0.1395	-0.855426	78999
0.193125	-0.714162	79139
0.247875	-0.605767	79253
0.24425	-0.612165	79486
0.306	-0.514279	79538
0.208	-0.681937	79559
0.14575	-0.836391	79582
0.173833	-0.759867	79887
0.18775	-0.72642	80137
0.28675	-0.542497	80141
0.215	-0.667562	80313
0.185	-0.732828	80807
0.30725	-0.512508	81018
0.27375	-0.562646	81120
0.2525	-0.597739	81213
0.1745	-0.758205	81462
0.178167	-0.749174	81463
0.267	-0.573489	81660
0.25025	-0.601626	81703
0.22425	-0.649268	81750
0.2515	-0.599462	81856
0.202875	-0.692771	81915
0.05075	-1.29456	82339
0.13925	-0.856205	83237
0.13075	-0.883558	83339
0.23125	-0.635918	83715
0.273	-0.563837	83961
0.26275	-0.580457	84100
0.266375	-0.574507	85179
0.328667	-0.483244	85326
0.16	-0.79588	87008
0.359	-0.444906	87352
0.282667	-0.548725	87690
0.3185	-0.496891	87822
0.175	-0.756962	87838
0.262167	-0.581423	88324
0.218	-0.661544	88349
0.189333	-0.722773	88402
0.3445	-0.462811	88600
0.214333	-0.66891	88795
0.302625	-0.519095	88811
0.2995	-0.523603	88883
0.3045	-0.516413	88916
0.26625	-0.57471	88962
0.2725	-0.564633	88998
0.33575	-0.473984	89249
0.33125	-0.479844	89258
0.258	-0.58838	89349
0.2315	-0.635449	89429
0.32225	-0.491807	89602
0.333	-0.477556	89723
0.20325	-0.691969	89759
0.262	-0.581699	91340
0.24925	-0.603365	91355
0.2165	-0.664542	91356
0.25825	-0.58796	91357
0.262	-0.581699	91368
0.24525	-0.610391	91396
0.29275	-0.533503	91397
0.2835	-0.547447	91516
0.26475	-0.577164	92709
0.24025	-0.619337	92794
0.24625	-0.608624	92849
0.2225	-0.65267	92937
0.26975	-0.569039	93427
0.245	-0.610834	93817
0.1755	-0.755723	93945
0.26975	-0.569039	94600
0.21775	-0.662042	95909
0.278	-0.555955	96491
0.253	-0.596879	97865
0.243	-0.614394	97920
0.21075	-0.676232	98026
0.223	-0.651695	98049
0.19475	-0.710523	98363
0.2855	-0.544394	98683
0.232667	-0.633266	98938
0.2225	-0.65267	99657
0.30425	-0.516769	99796
0.298667	-0.524813	99867
0.245333	-0.610243	100058
0.2855	-0.544394	100120
0.2725	-0.564633	100708
0.1415	-0.849244	100729
0.2725	-0.564633	100942
0.32675	-0.485784	101266
0.270667	-0.567565	101298
0.275667	-0.559616	101345
0.258667	-0.58726	101679
0.201667	-0.695366	101758
0.24425	-0.612165	101777
0.22775	-0.642542	102086
0.34725	-0.459358	102288
0.25975	-0.585444	102314
0.229	-0.640165	102554
0.225833	-0.646212	103189
0.2825	-0.548982	103331
0.23925	-0.621148	103770
0.2425	-0.615288	103775
0.13625	-0.865663	104969
0.2265	-0.644932	105432
0.1155	-0.937418	105781
0.12	-0.920819	106208
0.0445	-1.35164	106231
0.047	-1.3279	106464
0.32125	-0.493157	106506
0.28	-0.552842	106570
0.259	-0.5867	106863
0.235	-0.628932	107022
0.258	-0.58838	107679
0.32725	-0.48512	108235
0.1915	-0.717831	108655
0.328	-0.484126	108750
0.31375	-0.503416	108753
0.283833	-0.546937	108783
0.3025	-0.519275	108972
0.2815	-0.550522	109086
0.305	-0.5157	109466
0.1595	-0.797239	109528
0.273	-0.563837	109747
0.17025	-0.768913	109813
0.15875	-0.799286	109885
0.344833	-0.462391	110300
0.27325	-0.56344	110899
0.2845	-0.545918	111118
0.342	-0.465974	111210
0.30025	-0.522517	111552
0.0621667	-1.20644	112541
0.296	-0.528708	112547
0.31225	-0.505498	112677
0.290833	-0.536356	112965
0.29375	-0.532022	113486
0.207167	-0.68368	113532
0.315333	-0.50123	114414
0.29225	-0.534245	114490
0.162125	-0.79015	116397
0.14575	-0.836391	116508
0.233833	-0.631094	116640
0.2575	-0.589223	116644
0.257167	-0.589785	116709
0.212333	-0.672982	117028
0.232667	-0.633266	117197
0.246833	-0.607596	117268
0.202333	-0.693933	117446
0.35175	-0.453766	117741
0.187667	-0.726613	117908
0.244167	-0.612314	117987
0.199333	-0.70042	118628
0.207333	-0.683331	118818
0.18	-0.744727	119805
0.29925	-0.523966	120286
0.2765	-0.558305	120289
0.251	-0.600326	120290
0.287	-0.542118	120307
0.178	-0.74958	120622
0.146667	-0.833669	120631
0.3345	-0.475604	120844
0.061	-1.21467	120913
0.127333	-0.895058	120961
0.169833	-0.769977	121182
0.161	-0.793174	121908
0.12	-0.920819	122253
0.134375	-0.871682	122276
0.186	-0.730487	123389
0.185833	-0.730876	123797
0.37075	-0.430919	124818
0.259667	-0.585584	125095
0.159	-0.798603	126224
0.181667	-0.740725	126226
0.145167	-0.838133	126347
0.3465	-0.460297	126757
0.344	-0.463442	126837
0.173167	-0.761536	127886
0.178667	-0.747956	129220
0.173333	-0.761118	129929
0.175167	-0.756549	130801
0.222833	-0.65202	130847
0.315667	-0.500771	131467
0.295167	-0.529933	131616
0.188667	-0.724305	133002
0.27375	-0.562646	133075
0.204833	-0.688599	133351
0.25925	-0.586281	133356
0.192	-0.716699	134058
0.318	-0.497573	134137
0.218	-0.661544	134199
0.152	-0.818156	135168
0.252667	-0.597452	135184
0.2	-0.69897	135857
0.183	-0.737549	135894
0.2335	-0.631713	137112
0.183	-0.737549	137399
0.183	-0.737549	137577
0.183	-0.737549	138389
0.183	-0.737549	138398
0.265667	-0.575663	139168
0.267	-0.573489	139257
0.26	-0.585027	140873
0.2885	-0.539854	140892
0.151	-0.821023	141538
0.247	-0.607303	142269
0.181	-0.742321	142277
0.253	-0.596879	142335
0.30725	-0.512508	143348
0.202	-0.694649	144694
0.329667	-0.481925	144958
0.15625	-0.80618	145992
0.19975	-0.699513	146071
0.042	-1.37675	146554
0.23225	-0.634044	146770
0.193167	-0.714068	147866
0.1875	-0.726999	148170
0.171	-0.767004	148304
0.145667	-0.83664	148832
0.35575	-0.448855	149046
0.311833	-0.506077	149286
0.16025	-0.795202	149877
0.04075	-1.38987	150114
0.175667	-0.755311	151262
0.301833	-0.520233	151721
0.2965	-0.527975	151888
0.26375	-0.578808	152393
0.276	-0.559091	152551
0.267	-0.573489	153172
0.2245	-0.648784	153330
0.28225	-0.549366	153365
0.2105	-0.676748	153399
0.298667	-0.524813	153792
0.286833	-0.54237	154127
0.232	-0.634512	154295
0.3575	-0.446724	154389
0.19975	-0.699513	154587
0.3535	-0.451611	156565
0.22	-0.657577	156616
0.251167	-0.600038	156957
0.2065	-0.68508	157522
0.1975	-0.704433	157767
0.18275	-0.738143	157940
0.2185	-0.660549	158549
0.18425	-0.734593	159031
0.1665	-0.778586	159398
0.304333	-0.51665	159566
0.26825	-0.57146	159632
0.1875	-0.726999	159686
0.18104	-0.742225	162188
0.168	-0.774691	163144
0.325	-0.488117	163443
0.273	-0.563837	163639
0.223833	-0.650075	163802
0.285833	-0.543887	163823
0.198	-0.703335	164208
0.228833	-0.640481	164435
0.263667	-0.578945	164459
0.21	-0.677781	164464
0.156	-0.806875	164511
0.24275	-0.614841	164678
0.3255	-0.487449	164991
0.264167	-0.578122	165599
0.254	-0.595166	165701
0.246833	-0.607596	165704
0.3005	-0.522156	165883
0.19625	-0.70719	166547
0.217	-0.66354	166583
0.220667	-0.656263	166596
0.228833	-0.640481	166634
0.297833	-0.526027	166637
0.214833	-0.667898	166846
0.213667	-0.670263	168221
0.149833	-0.824392	168225
0.138167	-0.859597	169409
0.156833	-0.804562	169458
0.191333	-0.718209	169566
0.30475	-0.516056	170578
0.2665	-0.574303	170621
0.176667	-0.752845	170637
0.171833	-0.764893	170955
0.2095	-0.678816	173101
0.188667	-0.724305	173103
0.175875	-0.754796	173969
0.24975	-0.602495	174027
0.248333	-0.604965	174084
0.26025	-0.584609	175412
0.3	-0.522879	175415
0.153	-0.815309	175743
0.16625	-0.779238	176324
0.295	-0.530178	176367
0.243	-0.614394	176736
0.2465	-0.608183	176765
0.19	-0.721246	177407
0.28325	-0.54783	177862
0.218	-0.661544	177866
0.18575	-0.731071	177952
0.2635	-0.579219	177989
0.218167	-0.661212	178873
0.25375	-0.595594	179818
0.226	-0.645892	180964
0.2855	-0.544394	182400
0.22575	-0.646372	186067
0.153	-0.815309	186194
0.039	-1.40894	186200
0.198	-0.703335	190336
0.19275	-0.715006	190501
0.1795	-0.745936	191029
0.148	-0.829738	191441
0.29	-0.537602	191454
0.28525	-0.544774	193043
0.17875	-0.747754	193528
0.184667	-0.733611	194242
0.133667	-0.873977	194243
0.17825	-0.74897	195031
0.16625	-0.779238	195327
0.229	-0.640165	196148
0.1565	-0.805486	197008
0.1725	-0.763211	197046
0.22525	-0.647335	197049
0.182625	-0.73844	200686
0.1635	-0.786482	201659
0.25425	-0.594739	201863
0.149167	-0.826328	201989
0.245	-0.610834	202883
0.167167	-0.77685	203065
0.226	-0.645892	203837
0.2785	-0.555175	204262
0.2775	-0.556737	204665
0.2525	-0.597739	204920
0.227	-0.643974	205827
0.2375	-0.624336	205842
0.22	-0.657577	205843
0.185833	-0.730876	205909
0.042	-1.37675	205912
0.242667	-0.61499	205913
0.164	-0.785156	206630
0.259833	-0.585305	207895
0.17725	-0.751414	209901
0.20525	-0.687717	210816
0.234167	-0.630475	211336
0.25425	-0.594739	211787
0.188833	-0.723921	213708
0.271	-0.567031	214009
0.221167	-0.65528	214029
0.205333	-0.687541	215275
0.19325	-0.71388	215276
0.2025	-0.693575	215585
0.2615	-0.582528	215684
0.284	-0.546682	215689
0.310667	-0.507705	215721
0.26675	-0.573896	216606
0.26775	-0.572271	216607
0.32925	-0.482474	216621
0.3225	-0.49147	216623
0.30175	-0.520353	216633
0.259167	-0.586421	217697
0.1785	-0.748362	220030
0.18125	-0.741722	222362
0.15275	-0.816019	227309
0.2915	-0.535361	227383
0.28125	-0.550907	228150
0.1375	-0.861697	234764
0.171375	-0.766053	234945
0.26025	-0.584609	236246
0.199	-0.701147	240502
0.19875	-0.701693	241619
0.248	-0.605548	241624
0.21325	-0.671111	242557
0.239	-0.621602	244387
0.17875	-0.747754	245091
0.144	-0.841638	246415
0.219667	-0.658236	246999
0.2555	-0.592609	250429
0.16275	-0.788479	255025
0.16475	-0.783175	261037
0.185	-0.732828	261610
0.2695	-0.569441	263220
0.25775	-0.588801	265372
0.159	-0.798603	269905
0.073	-1.13668	270063
0.2535	-0.596022	270071
0.222167	-0.653321	270916
0.300333	-0.522396	271923
0.134	-0.872895	272275
0.069	-1.16115	274905
0.267167	-0.573218	275266
0.319	-0.496209	275428
0.272333	-0.564899	275971
0.134	-0.872895	276369
0.07525	-1.12349	277806
0.23475	-0.629394	278323
0.134	-0.872895	278741
0.134	-0.872895	279834
0.15975	-0.796559	279895
0.236833	-0.625557	280594
0.249667	-0.602639	281307
0.2175	-0.662541	281383
0.23075	-0.636858	281623
0.198333	-0.702604	281624
0.16125	-0.7925	282137
0.1175	-0.929962	282187
0.23575	-0.627548	283849
0.2195	-0.658565	283856
0.134	-0.872895	284701
0.187	-0.728158	285669
0.134	-0.872895	287065
0.134	-0.872895	287495
0.1665	-0.778586	288024
0.262	-0.581699	288387
0.161	-0.793174	288519
0.134	-0.872895	288686
0.22575	-0.646372	289090
0.252333	-0.598025	289359
0.292	-0.534617	289365
0.17425	-0.758827	289748
0.2935	-0.532392	290307
0.2945	-0.530915	292140
0.277833	-0.556216	292826
0.241333	-0.617383	293334
0.258	-0.58838	293360
0.2805	-0.552067	293780
0.16025	-0.795202	294150
0.28975	-0.537977	294154
0.211	-0.675718	294161
0.252	-0.598599	294623
0.21325	-0.671111	294625
0.25	-0.60206	294747
0.2865	-0.542875	294750
0.2485	-0.604674	294756
0.2615	-0.582528	295300
0.263667	-0.578945	295404
0.311	-0.50724	295486
0.2465	-0.608183	296934
0.0421667	-1.37503	298197
0.24625	-0.608624	298793
0.288	-0.540608	298892
0.246	-0.609065	299119
0.245667	-0.609654	299514
0.246333	-0.608477	299968
0.19525	-0.709409	300289
0.2225	-0.65267	300540
0.24	-0.619789	301167
0.2565	-0.590913	301168
0.2245	-0.648784	302584
0.191	-0.718967	302867
0.2305	-0.637329	303294
0.243667	-0.613204	303612
0.285333	-0.544647	305780
0.22	-0.657577	306752
0.271667	-0.565964	308848
0.217	-0.66354	308849
0.304	-0.517126	309401
0.27025	-0.568234	309971
0.289	-0.539102	310354
0.2395	-0.620694	311074
0.324833	-0.488339	317605
0.2255	-0.646853	319012
0.2355	-0.628009	319424
0.38925	-0.409771	319435
0.236333	-0.626475	319449
0.319	-0.496209	319709
0.3665	-0.435926	319994
0.265833	-0.575391	320218
0.30575	-0.514634	321491
0.215333	-0.666889	321517
0.2615	-0.582528	325014
0.2575	-0.589223	326182
0.281167	-0.551036	326184
0.271	-0.567031	326375
0.255167	-0.593176	326385
0.2735	-0.563043	326422
0.192	-0.716699	326757
0.298	-0.525784	327702
0.226	-0.645892	328010
0.212833	-0.67196	328111
0.2305	-0.637329	329052
0.211667	-0.674348	329065
0.246833	-0.607596	329249
0.212	-0.673664	329250
0.306	-0.514279	329255
0.195	-0.709965	329284
0.238167	-0.623119	329676
0.283167	-0.547958	330497
0.292833	-0.533379	330770
0.258	-0.58838	332473
0.336	-0.473661	332670
0.254	-0.595166	333544
0.2595	-0.585863	335048
0.266167	-0.574846	335504
0.266667	-0.574031	337726
0.319	-0.496209	338042
0.049	-1.3098	338106
0.2905	-0.536854	338519
0.3145	-0.502379	338578
0.2935	-0.532392	339161
0.13875	-0.857767	339316
0.291333	-0.53561	339589
0.249	-0.603801	339594
0.259833	-0.585305	339630
0.2285	-0.641114	341074
0.24625	-0.608624	341956
0.2325	-0.633577	343230
0.2255	-0.646853	343343
0.241333	-0.617383	343344
0.185333	-0.732046	343550
0.276	-0.559091	343783
0.214	-0.669586	345845
0.179	-0.747147	345850
0.1935	-0.713319	346578
0.286	-0.543634	347463
0.174167	-0.759035	349156
0.161	-0.793174	351110
0.244	-0.61261	352890
0.261833	-0.581975	353451
0.193	-0.714443	357683
0.191333	-0.718209	361056
0.2215	-0.654626	362639
0.220667	-0.656263	365560
0.214	-0.669586	366289
0.25575	-0.592184	366807
0.220833	-0.655935	366808
0.03625	-1.44069	367428
0.218833	-0.659887	367487
0.2	-0.69897	369066
0.223667	-0.650399	369070
0.231333	-0.635762	370367
0.241	-0.617983	370383
0.17725	-0.751414	370387
0.22225	-0.653158	371765
0.190333	-0.720485	372063
0.207667	-0.682633	372134
0.1715	-0.765736	372146
0.220333	-0.65692	372221
0.20625	-0.685606	372275
0.23475	-0.629394	372287
0.17525	-0.756342	372499
0.28075	-0.55168	372767
0.3135	-0.503762	372769
0.238	-0.623423	373427
0.243833	-0.612907	373535
0.0375	-1.42597	374703
0.175667	-0.755311	374814
0.18	-0.744727	375105
0.1895	-0.722391	375392
0.1575	-0.802719	375981
0.19575	-0.708298	375982
0.212	-0.673664	375997
0.180833	-0.742722	378711
0.217333	-0.662874	379468
0.196	-0.707744	379536
0.144	-0.841638	379538
0.14475	-0.839381	379639
0.2495	-0.602929	379651
0.1595	-0.797239	379697
0.31875	-0.49655	380279
0.21075	-0.676232	382059
0.227333	-0.643337	400770
0.236	-0.627088	400938
0.29425	-0.531284	402843
0.27875	-0.554785	403268
0.269	-0.570248	403374
0.32075	-0.493833	403379
0.20275	-0.693039	403447
0.169333	-0.771258	407282
0.1925	-0.715569	407628
0.29275	-0.533503	408734
0.23975	-0.620241	408860
0.243333	-0.613798	503425
0.2575	-0.589223	509563
0.133833	-0.873436	513815
0.205	-0.688246	515893
0.227333	-0.643337	522131
0.2415	-0.617083	525721
0.27025	-0.568234	601351
0.216167	-0.665211	605333
0.236	-0.627088	622175
0.245125	-0.610612	622608
0.30375	-0.517484	622691
0.239875	-0.620015	623109
0.21925	-0.65906	623638
0.1985	-0.702239	630602
0.20575	-0.68666	630602
0.2115	-0.67469	632536
0.20025	-0.698427	634396
0.211333	-0.675032	636717
0.325	-0.488117	637290
0.25875	-0.58712	637343
0.272	-0.565431	637578
0.2625	-0.580871	637827
0.300333	-0.522396	638080
0.343333	-0.464284	638134
0.252	-0.598599	638636
0.27275	-0.564235	641396
0.212667	-0.672301	643029
0.237167	-0.624946	643150
0.218	-0.661544	645330
0.242667	-0.61499	645987
0.24925	-0.603365	646976
0.3235	-0.490126	647136
0.158667	-0.799514	650438
0.233	-0.632644	659107
0.262	-0.581699	660300
0.278167	-0.555695	661221
0.2275	-0.643019	664971
0.220167	-0.657248	672441
0.47	-0.327902	679449
0.306	-0.514279	680495
0.325	-0.488117	689002

## Sheet: Scatter with Error - Oncology
Raw data with std error added:
Compound Identity	Mean Abs of duplicates - italics = potentially interesting	Mean	Std Error			Compound Identity	Mean	Std Error
Allopurinol	0.2685					Abiraterone	0.2275	0.13125
Allopurinol	0.2715					Afatinib	0.1255	0.0501431
Allopurinol	0.451	0.27	0.0603395			Alectinib	0.207	0.1695
Fluorouracil	0.0745					Allopurinol	0.27	0.0603395
Fluorouracil	0.1805					Altretamine	0.188167	0.00447524
Fluorouracil	0.2	0.151667	0.0389918			Amifostine	0.1845	0.0015
Hydroxyurea	0.2135					Aminolevulinic acid hydrochloride	0.329167	0.0482738
Hydroxyurea	0.3245					Anastrozole	0.294	0.1025
Hydroxyurea	0.4535	0.3305	0			Arsenic trioxide	0.21025	0.13125
Thioguanine	0.147					Axitinib	0.0865	0.00321455
Thioguanine	0.1825					Azacitidine	0.0363333	0.000440959
Thioguanine	0.239	0.1895	0.0267877			Belinostat	0.1845	0.0150111
Mercaptopurine	0.109					Bendamustine hydrochloride	0.256875	0.0576069
Mercaptopurine	0.1145					Bleomycin sulfate	0.03675	0.00125
Mercaptopurine	0.189	0.1375	0.0257989			Bortezomib	0.151833	0.0116916
Mechlorethamine hydrochloride	0.221					Bosutinib	0.241	0.0207873
Mechlorethamine hydrochloride	0.279					Busulfan	0.202	0.00804674
Mechlorethamine hydrochloride	0.4545	0.318167	0.0701928			Cabazitaxel	0.2495	0.0324124
Thiotepa	0.2225					Cabozantinib	0.18	0.0652267
Thiotepa	0.298					Capecitabine	0.0455	0.0101694
Thiotepa	0.4545	0.325	0.0683197			Carboplatin	0.0355	0.001
Aminolevulinic acid hydrochloride	0.252					Carfilzomib	0.221625	0.0382221
Aminolevulinic acid hydrochloride	0.3175					Carmustine	0.22775	0.02825
Aminolevulinic acid hydrochloride	0.418	0.329167	0			Celecoxib	0.2315	0.0342846
Mitoxantrone	0.2825	0.2825	0			Chlorambucil	0.171333	0.0115698
Dacarbazine	0.0885					Cisplatin	0.26325	0.01125
Dacarbazine	0.1085					Cladribine	0.225167	0.0491565
Dacarbazine	0.1545	0.117167	0.0195391			Clofarabine	0.10975	0.049248
Temozolomide	0.161					Cobimetinib	0.19525	0.0488441
Temozolomide	0.1945					Crizotinib	0.125333	0.00961914
Temozolomide	0.202	0.185833	0.012604			Cyclophosphamide	0.155	0.017
Busulfan	0.1925					Cytarabine hydrochloride	0.151	0.0115
Busulfan	0.1955					Dabrafenib mesylate	0.253667	0.0559206
Busulfan	0.218	0.202	0.00804674			Dacarbazine	0.117167	0.0195391
Altretamine	0.1825					Dactinomycin	0.0685	0.0986308
Altretamine	0.185					Dasatinib	0.07925	0.0365107
Altretamine	0.197	0.188167	0.00447524			Daunorubicin hydrochloride	0.2055	0.0464767
Floxuridine	0.0355					Decitabine	0.04	0.0015
Floxuridine	0.0365	0.036	0.0005			Dexrazoxane	0.2285	0.0772609
Methoxsalen	0.1885					Doxorubicin hydrochloride	0.15025	0.0535306
Methoxsalen	0.204					Enzalutamide	0.1065	0.0415435
Methoxsalen	0.24	0.210833	0.0152543			Epirubicin hydrochloride	0.1065	0.0171464
Lomustine	0.1805					Erismodegib	0.17975	0.00153093
Lomustine	0.195					Erlotinib hydrochloride	0.1615	0.00929157
Lomustine	0.214	0.1965	0.00969966			Estramustine phosphate sodium	0.082	0.0381109
Azacitidine	0.0355					Etoposide	0.1785	0.049427
Azacitidine	0.0365					Everolimus	0.197625	0.0591049
Azacitidine	0.037	0.0363333	0.000440959			Exemestane	0.26725	0.05325
Decitabine	0.0385					Floxuridine	0.036	0.0005
Decitabine	0.0415	0.04	0.0015			Fludarabine phosphate	0.260667	0.0657981
Amifostine	0.183					Fluorouracil	0.151667	0.0389918
Amifostine	0.186	0.1845	0.0015			Fulvestrant	0.235625	0.0612374
Carmustine	0.1995					Gefitinib	0.178167	0.0141725
Carmustine	0.256	0.22775	0.02825			Gemcitabine hydrochloride	0.052	0.014
Cyclophosphamide	0.138					Hydroxyurea	0.3305	0.069347
Cyclophosphamide	0.172	0.155	0.017			Ibrutinib	0.136167	0.0532552
Uracil mustard	0.14					Idarubicin hydrochloride	0.21	0.0187794
Uracil mustard	0.1605	0.15025	0.01025			Idelalisib	0.1625	0.0160728
Cytarabine hydrochloride	0.1395					Ifosfamide	0.239	0.0609187
Cytarabine hydrochloride	0.1625	0.151	0.0115			Imatinib	0.1745	0.0189835
Thalidomide	0.1415					Imiquimod	0.2055	0.1695
Thalidomide	0.174	0.15775	0.01625			Irinotecan hydrochloride	0.164	0.0195
Trifluridine	0.099					Ixabepilone	0.21375	0.0223516
Trifluridine	0.1715	0.13525	0.03625			Ixazomib citrate	0.268	0.0462685
Procarbazine hydrochloride	0.042					Lapatinib	0.0725	0.0713024
Procarbazine hydrochloride	0.0995	0.07075	0.02875			Lenalidomide	0.29025	0.09925
Streptozocin	0.0365					Lenvatinib	0.156167	0.0154767
Streptozocin	0.321					Letrozole	0.3	0.101
Streptozocin	0.3735	0.243667	0.104686			Lomustine	0.1965	0.00969966
Cladribine	0.143					Mechlorethamine hydrochloride	0.318167	0.0701928
Cladribine	0.2195					Megestrol acetate	0.1515	0.0656349
Cladribine	0.313	0.225167	0.0491565			Melphalan hydrochloride	0.216833	0.131671
Ifosfamide	0.1325					Mercaptopurine	0.1375	0.0257989
Ifosfamide	0.241					Methotrexate	0.08875	0.05175
Ifosfamide	0.3435	0.239	0.0609187			Methoxsalen	0.210833	0.0152543
Cisplatin	0.252					Mitomycin	0.04225	0.00025
Cisplatin	0.2745	0.26325	0.01125			Mitotane	0.196	0.0168548
Tretinoin	0.1345					Mitoxantrone	0.2825
Tretinoin	0.3					Mitoxantrone	0.303167	0.0229952
Tretinoin	0.4815	0.305333	0.100206			Nelarabine	0.4225	0.12225
Dexrazoxane	0.074					Nilotinib	0.16125	0.0258217
Dexrazoxane	0.3035					Olaparib	0.157833	0.0072476
Dexrazoxane	0.308	0.2285	0.0772609			Omacetaxine mepesuccinate	0.2245	0.0293939
Pentostatin	0.151					Osimertinib	0.263	0.0234743
Pentostatin	0.313					Oxaliplatin	0.237875	0.0529796
Pentostatin	0.4785	0.314167	0.0945429			Paclitaxel	0.165667	0.0258591
Gemcitabine hydrochloride	0.038					Palbociclib	0.21725	0.13225
Gemcitabine hydrochloride	0.066	0.052	0.014			Panobinostat	0.167	0.0035473
Gemcitabine hydrochloride	0.124					Pazopanib hydrochloride	0.12225	0.00153093
Vorinostat	0.195					Pentostatin	0.314167	0.0945429
Vorinostat	0.3155	0.25525	0.0558935			Pipobroman	0.163	0.0330051
Exemestane	0.214					Plerixafor	0.19625	0.1695
Exemestane	0.3205	0.26725	0.05325			Plicamycin	0.044	0.00122474
Anastrozole	0.1915					Pomalidomide	0.1195	0.0435326
Anastrozole	0.3965	0.294	0.1025			Ponatinib	0.215	0.0543607
Letrozole	0.199					Pralatrexate	0.152333	0.0141107
Letrozole	0.401	0.3	0.101			Procarbazine hydrochloride	0.07075	0.02875
Zoledronic acid	0.1975					Raloxifene	0.196	0.0145802
Zoledronic acid	0.4	0.29875	0.10125			Regorafenib	0.19925	0.0211268
Lenalidomide	0.191					Romidepsin	0.17325	0.0235763
Lenalidomide	0.3895	0.29025	0.09925			Sirolimus	0.115333	0.0244716
Nelarabine	0.4225					Sorafenib	0.129833	0.00501941
Nelarabine	0.178	0.4225	0.12225			Streptozocin	0.243667	0.104686
Pomalidomide	0.0415					Sunitinib	0.185833	0.0757329
Pomalidomide	0.125					Tamoxifen citrate	0.09125	0.0749791
Pomalidomide	0.192	0.1195	0.0435326			Temozolomide	0.185833	0.012604
Chlorambucil	0.1485					Temsirolimus	0.1915	0.0625633
Chlorambucil	0.1795					Teniposide	0.194	0.028
Chlorambucil	0.186	0.171333	0.0115698			Thalidomide	0.15775	0.01625
Mitomycin	0.042					Thioguanine	0.1895	0.0267877
Mitomycin	0.0425	0.04225	0.00025			Thiotepa	0.325	0.0683197
Mitomycin	0.256					Trametinib	0.232667	0.0451224
Mitotane	0.172					Tretinoin	0.305333	0.100206
Mitotane	0.1875					Triethylenemelamine	0.20925	0.16775
Mitotane	0.2285	0.196	0.0168548			Trifluridine	0.13525	0.03625
Clofarabine	0.059					Uracil mustard	0.15025	0.01025
Clofarabine	0.1605	0.10975	0.049248			Uridine triacetate	0.20025	0.0444867
Belinostat	0.1625					Valrubicin	0.168	0.013
Belinostat	0.2065	0.1845	0.0150111			Vandetanib	0.141167	0.0222117
Panobinostat	0.1625					Vinblastine sulfate	0.1265	0.0190856
Panobinostat	0.1645					Vinorelbine tartrate	0.116667	0.0219893
Panobinostat	0.174	0.167	0.0035473			Vismodegib	0.145333	0.0196561
Pipobroman	0.099					Vorinostat	0.25525	0.0558935
Pipobroman	0.181					Zoledronic acid	0.29875	0.10125
Pipobroman	0.209	0.163	0.0330051
Exemestane	0.111
Megestrol acetate	0.1345
Megestrol acetate	0.1445
Megestrol acetate	0.1475
Megestrol acetate	0.1795	0.1515	0.0656349
Megestrol acetate	0.4775
Bendamustine hydrochloride	0.172
Bendamustine hydrochloride	0.181
Bendamustine hydrochloride	0.186
Bendamustine hydrochloride	0.1905
Bendamustine hydrochloride	0.47	0.256875	0.0576069
Carboplatin	0.0345
Carboplatin	0.0365	0.0355	0.001
Carboplatin	0.2095
Carboplatin	0.2585
Carboplatin	0.4615
Oxaliplatin	0.1445
Oxaliplatin	0.1645
Oxaliplatin	0.173
Oxaliplatin	0.1845
Oxaliplatin	0.4295	0.237875	0.0529796
Fludarabine phosphate	0.1105
Fludarabine phosphate	0.183
Fludarabine phosphate	0.1855
Fludarabine phosphate	0.4135	0.260667	0.0657981
Capecitabine	0.035
Capecitabine	0.035
Capecitabine	0.036	0.0455	0.0101694
Capecitabine	0.076
Celecoxib	0.1285		0.0267836
Celecoxib	0.1665
Celecoxib	0.208
Celecoxib	0.2195
Celecoxib	0.332	0.2315	0.0342846
Sunitinib	0.148
Sunitinib	0.204
Sunitinib	0.2055
Sunitinib	0.484	0.185833	0.0757329
Bortezomib	0.1315
Bortezomib	0.152
Bortezomib	0.172	0.151833	0.0116916
Axitinib	0.0815
Axitinib	0.0855
Axitinib	0.0925	0.0865	0.00321455
Mitoxantrone	0.2595
Mitoxantrone	0.3125
Mitoxantrone	0.3375	0.303167	0.0229952
Gefitinib	0.158
Gefitinib	0.171
Gefitinib	0.2055	0.178167	0.0141725
Erlotinib hydrochloride	0.1445
Erlotinib hydrochloride	0.1635
Erlotinib hydrochloride	0.1765	0.1615	0.00929157
Olaparib	0.144
Olaparib	0.161
Olaparib	0.1685	0.157833	0.0072476
Lenvatinib	0.132
Lenvatinib	0.1515
Lenvatinib	0.185	0.156167	0.0154767
Vismodegib	0.109
Vismodegib	0.1505
Vismodegib	0.1765	0.145333	0.0196561
Crizotinib	0.1075
Crizotinib	0.128
Crizotinib	0.1405	0.125333	0.00961914
Idelalisib	0.1325
Idelalisib	0.1675
Idelalisib	0.1875	0.1625	0.0160728
Ibrutinib	0.0345
Ibrutinib	0.1595
Ibrutinib	0.2145	0.136167	0.0532552
Methotrexate	0.037
Methotrexate	0.1405	0.08875	0.05175
Topotecan hydrochloride	0.1575
Dasatinib	0.035
Dasatinib	0.1235	0.07925	0.0365107
Pazopanib hydrochloride	0.1185
Pazopanib hydrochloride	0.126	0.12225	0.00153093
Imatinib	0.128
Imatinib	0.221	0.1745	0.0189835
Sorafenib	0.12
Sorafenib	0.133
Sorafenib	0.1365	0.129833	0.00501941
Raloxifene	0.171
Raloxifene	0.1955
Raloxifene	0.2215	0.196	0.0145802
Afatinib	0.0345
Afatinib	0.1345
Afatinib	0.2075	0.1255	0.0501431
Pralatrexate	0.131
Pralatrexate	0.147
Pralatrexate	0.179	0.152333	0.0141107
Pemetrexed, Disodium salt, Heptahydrate	0.1205
Enzalutamide	0.035
Enzalutamide	0.178	0.1065	0.0415435
Vandetanib	0.113
Vandetanib	0.1255
Vandetanib	0.185	0.141167	0.0222117
Erismodegib	0.1795
Erismodegib	0.18	0.17975	0.00153093
Vemurafenib	0.196
Regorafenib	0.1475
Regorafenib	0.251	0.19925	0.0211268
Osimertinib	0.2055
Osimertinib	0.3205	0.263	0.0234743
Idarubicin hydrochloride	0.164
Idarubicin hydrochloride	0.256	0.21	0.0187794
Nilotinib	0.098
Nilotinib	0.2245	0.16125	0.0258217
Ixabepilone	0.159
Ixabepilone	0.2685	0.21375	0.0223516
Romidepsin	0.1155
Romidepsin	0.231	0.17325	0.0235763
Omacetaxine mepesuccinate	0.1525
Omacetaxine mepesuccinate	0.2965	0.2245	0.0293939
Ixazomib citrate	0.237
Ixazomib citrate	0.299
Ixazomib citrate	0.14	0.268	0.0462685
Ponatinib	0.1245
Ponatinib	0.3055
Ponatinib	0.26	0.215	0.0543607
Cabozantinib	0.0745
Cabozantinib	0.2855
Cabozantinib	0.25	0.18	0.0652267
Bosutinib	0.205
Bosutinib	0.277
Bosutinib	0.24	0.241	0.0207873
Cobimetinib	0.1195
Cobimetinib	0.271
Cobimetinib	0.13	0.19525	0.0488441
Daunorubicin hydrochloride	0.1135
Daunorubicin hydrochloride	0.263
Daunorubicin hydrochloride	0.24	0.2055	0.0464767
Doxorubicin hydrochloride	0.0435
Doxorubicin hydrochloride	0.181
Doxorubicin hydrochloride	0.22	0.15025	0.0535306
Etoposide	0.1035
Etoposide	0.2535
Etoposide	0.25	0.1785	0.049427
Axitinib	0.0755
Tamoxifen citrate	0.061
Tamoxifen citrate	0.1215
Tamoxifen citrate	0.31	0.09125	0.0749791
Epirubicin hydrochloride	0.106
Epirubicin hydrochloride	0.19	0.1065	0.0171464
Estramustine phosphate sodium	0.048
Estramustine phosphate sodium	0.116
Estramustine phosphate sodium	0.18	0.082	0.0381109
Lapatinib	0.0425
Lapatinib	0.1025
Lapatinib	0.28	0.0725	0.0713024
	0.23
Dactinomycin	0.0685
Dactinomycin	0.41	0.0685	0.0986308
Plicamycin	0.044
Plicamycin	0.05	0.044	0.00122474
Vinblastine sulfate	0.1265
Vinblastine sulfate	0.22	0.1265	0.0190856
Vorinostat	0.1225
Vincristine sulfate?	0.1565
Vincristine sulfate?	0.212
Teniposide	0.166
Teniposide	0.222	0.194	0.028
Bleomycin sulfate	0.0355
Bleomycin sulfate	0.038	0.03675	0.00125
Paclitaxel	0.114
Paclitaxel	0.1895
Paclitaxel	0.1935	0.165667	0.0258591
Sirolimus	0.0865
Sirolimus	0.0955
Sirolimus	0.164	0.115333	0.0244716
Valrubicin	0.155
Valrubicin	0.181	0.168	0.013
Vinorelbine tartrate	0.0885
Vinorelbine tartrate	0.1015
Vinorelbine tartrate	0.16	0.116667	0.0219893
Irinotecan hydrochloride	0.1445
Irinotecan hydrochloride	0.1835	0.164	0.0195
Temsirolimus	0.0805
Temsirolimus	0.1075
Temsirolimus	0.2235
Temsirolimus	0.3545	0.1915	0.0625633
Fulvestrant	0.1225
Fulvestrant	0.1475
Fulvestrant	0.2905
Fulvestrant	0.382	0.235625	0.0612374
Everolimus	0.084
Everolimus	0.115
Everolimus	0.2575
Everolimus	0.334	0.197625	0.0591049
Trametinib	0.1575
Trametinib	0.227
Trametinib	0.3135	0.232667	0.0451224
Carfilzomib	0.147
Carfilzomib	0.1775
Carfilzomib	0.2425
Carfilzomib	0.3195	0.221625	0.0382221
Cabazitaxel	0.1685
Cabazitaxel	0.1805
Cabazitaxel	0.2675
Cabazitaxel	0.3005	0.2495	0.0324124
Dabrafenib mesylate	0.143
Dabrafenib mesylate	0.295
Dabrafenib mesylate	0.323	0.253667	0.0559206
Uridine triacetate	0.132
Uridine triacetate	0.156
Uridine triacetate	0.183
Uridine triacetate	0.33	0.20025	0.0444867
Arsenic trioxide	0.079
Arsenic trioxide	0.3415	0.21025	0.13125
Triethylenemelamine	0.0415
Triethylenemelamine	0.377	0.20925	0.16775
Imiquimod	0.036
Imiquimod	0.375	0.2055	0.1695
Melphalan hydrochloride	0.057
Melphalan hydrochloride	0.1155
Melphalan hydrochloride	0.478	0.216833	0.131671
Abiraterone	0.0685
Abiraterone	0.3865	0.2275	0.13125
Palbociclib	0.085
Palbociclib	0.3495	0.21725	0.13225
Alectinib	0.0825
Alectinib	0.3315	0.207	0.1695
Plerixafor	0.115
Plerixafor	0.2775	0.19625	0.1695
Nelarabine	0.1155

## Sheet: Final Oncology Set
Table S1. Mean and standard error of compounds screened for S. Typhimurum growth inhibition in M9 medium.
	Compound Identity	Mean	Std Error
1	DMSO	0.192	0.00329697
2	Ampicillin (control)	0.0401875	4.0089e-05
3	Abiraterone	0.2275	0.13125
4	Afatinib	0.1255	0.0501431
5	Alectinib	0.207	0.1695
6	Allopurinol	0.27	0.0603395
7	Altretamine	0.188167	0.00447524
8	Amifostine	0.1845	0.0015
9	Aminolevulinic acid hydrochloride	0.329167	0.0482738
10	Anastrozole	0.294	0.1025
11	Arsenic trioxide	0.21025	0.13125
12	Axitinib	0.0865	0.00321455
13	Azacitidine	0.0363333	0.000440959
14	Belinostat	0.1845	0.0150111
15	Bendamustine hydrochloride	0.256875	0.0576069
16	Bleomycin sulfate	0.03675	0.00125
17	Bortezomib	0.151833	0.0116916
18	Bosutinib	0.241	0.0207873
19	Busulfan	0.202	0.00804674
20	Cabazitaxel	0.2495	0.0324124
21	Cabozantinib	0.18	0.0652267
22	Capecitabine	0.0455	0.0101694
23	Carboplatin	0.0355	0.001
24	Carfilzomib	0.221625	0.0382221
25	Carmustine	0.22775	0.02825
26	Celecoxib	0.2315	0.0342846
27	Chlorambucil	0.171333	0.0115698
28	Cisplatin	0.26325	0.01125
29	Cladribine	0.225167	0.0491565
30	Clofarabine	0.10975	0.049248
31	Cobimetinib	0.19525	0.0488441
32	Crizotinib	0.125333	0.00961914
33	Cyclophosphamide	0.155	0.017
34	Cytarabine hydrochloride	0.151	0.0115
35	Dabrafenib mesylate	0.253667	0.0559206
36	Dacarbazine	0.117167	0.0195391
37	Dactinomycin	0.0685	0.0986308
38	Dasatinib	0.07925	0.0365107
39	Daunorubicin hydrochloride	0.2055	0.0464767
40	Decitabine	0.04	0.0015
41	Dexrazoxane	0.2285	0.0772609
42	Doxorubicin hydrochloride	0.15025	0.0535306
43	Enzalutamide	0.1065	0.0415435
44	Epirubicin hydrochloride	0.1065	0.0171464
45	Erismodegib	0.17975	0.00153093
46	Erlotinib hydrochloride	0.1615	0.00929157
47	Estramustine phosphate sodium	0.082	0.0381109
48	Etoposide	0.1785	0.049427
49	Everolimus	0.197625	0.0591049
50	Exemestane	0.26725	0.05325
51	Floxuridine	0.036	0.0005
52	Fludarabine phosphate	0.260667	0.0657981
53	Fluorouracil	0.151667	0.0389918
54	Fulvestrant	0.235625	0.0612374
55	Gefitinib	0.178167	0.0141725
56	Gemcitabine hydrochloride	0.052	0.014
57	Hydroxyurea	0.3305	0.069347
58	Ibrutinib	0.136167	0.0532552
59	Idarubicin hydrochloride	0.21	0.0187794
60	Idelalisib	0.1625	0.0160728
61	Ifosfamide	0.239	0.0609187
62	Imatinib	0.1745	0.0189835
63	Imiquimod	0.2055	0.1695
64	Irinotecan hydrochloride	0.164	0.0195
65	Ixabepilone	0.21375	0.0223516
66	Ixazomib citrate	0.268	0.0462685
67	Lapatinib	0.0725	0.0713024
68	Lenalidomide	0.29025	0.09925
69	Lenvatinib	0.156167	0.0154767
70	Letrozole	0.3	0.101
71	Lomustine	0.1965	0.00969966
72	Mechlorethamine hydrochloride	0.318167	0.0701928
73	Megestrol acetate	0.1515	0.0656349
74	Melphalan hydrochloride	0.216833	0.131671
75	Mercaptopurine	0.1375	0.0257989
76	Methotrexate	0.08875	0.05175
77	Methoxsalen	0.210833	0.0152543
78	Mitomycin	0.04225	0.00025
79	Mitotane	0.196	0.0168548
80	Mitoxantrone	0.2825
81	Mitoxantrone	0.303167	0.0229952
82	Nelarabine	0.4225	0.12225
83	Nilotinib	0.16125	0.0258217
84	Olaparib	0.157833	0.0072476
85	Omacetaxine mepesuccinate	0.2245	0.0293939
86	Osimertinib	0.263	0.0234743
87	Oxaliplatin	0.237875	0.0529796
88	Paclitaxel	0.165667	0.0258591
89	Palbociclib	0.21725	0.13225
90	Panobinostat	0.167	0.0035473
91	Pazopanib hydrochloride	0.12225	0.00153093
92	Pentostatin	0.314167	0.0945429
93	Pipobroman	0.163	0.0330051
94	Plerixafor	0.19625	0.1695
95	Plicamycin	0.044	0.00122474
96	Pomalidomide	0.1195	0.0435326
97	Ponatinib	0.215	0.0543607
98	Pralatrexate	0.152333	0.0141107
99	Procarbazine hydrochloride	0.07075	0.02875
100	Raloxifene	0.196	0.0145802
101	Regorafenib	0.19925	0.0211268
102	Romidepsin	0.17325	0.0235763
103	Sirolimus	0.115333	0.0244716
104	Sorafenib	0.129833	0.00501941
105	Streptozocin	0.243667	0.104686
106	Sunitinib	0.185833	0.0757329
107	Tamoxifen citrate	0.09125	0.0749791
108	Temozolomide	0.185833	0.012604
109	Temsirolimus	0.1915	0.0625633
110	Teniposide	0.194	0.028
111	Thalidomide	0.15775	0.01625
112	Thioguanine	0.1895	0.0267877
113	Thiotepa	0.325	0.0683197
114	Trametinib	0.232667	0.0451224
115	Tretinoin	0.305333	0.100206
116	Triethylenemelamine	0.20925	0.16775
117	Trifluridine	0.13525	0.03625
118	Uracil mustard	0.15025	0.01025
119	Uridine triacetate	0.20025	0.0444867
120	Valrubicin	0.168	0.013
121	Vandetanib	0.141167	0.0222117
122	Vinblastine sulfate	0.1265	0.0190856
123	Vinorelbine tartrate	0.116667	0.0219893
124	Vismodegib	0.145333	0.0196561
125	Vorinostat	0.25525	0.0558935
126	Zoledronic acid	0.29875	0.10125
